# Supplementary material for: Learning important features from multi-view data to predict drug side effects
Source: J Cheminform. 2019 Dec 16;11:79. doi: 10.1186/s13321-019-0402-3 (PMC6916463; doi:10.1186/s13321-019-0402-3)
Supplement: Supplementary file 2 — Additional file 2. Additional tables. [file 13321_2019_402_MOESM2_ESM.xlsx]

## Sheet: Table S1
#DrugBank IDs, names and counts of side effect lables for 501 drugs
DrugBank ID	Name	Count of side effect labels
DB00158	Folic Acid	26
DB00451	Levothyroxine	64
DB00988	Dopamine	21
DB00780	Phenelzine	65
DB01069	Promethazine	87
DB00704	Naltrexone	226
DB00999	Hydrochlorothiazide	143
DB01110	Miconazole	63
DB01166	Cilostazol	178
DB00264	Metoprolol	154
DB01194	Brinzolamide	170
DB00724	Imiquimod	237
DB01204	Mitoxantrone	158
DB00990	Exemestane	114
DB00993	Azathioprine	92
DB01241	Gemfibrozil	104
DB06710	Methyltestosterone	25
DB00191	Phentermine	42
DB00204	Dofetilide	56
DB06764	Tetryzoline	13
DB02659	Cholic Acid	16
DB00750	Prilocaine	70
DB00448	Lansoprazole	302
DB00186	Lorazepam	114
DB00398	Sorafenib	180
DB03128	Acetylcholine	8
DB05676	Apremilast	24
DB00695	Furosemide	141
DB00982	Isotretinoin	200
DB00831	Trifluoperazine	106
DB00659	Acamprosate	209
DB05294	Vandetanib	205
DB00751	Epinastine	12
DB00754	Ethotoin	25
DB01165	Ofloxacin	233
DB00370	Mirtazapine	317
DB08916	Afatinib	80
DB01234	Dexamethasone	199
DB01148	Flavoxate	18
DB00740	Riluzole	375
DB00481	Raloxifene	88
DB01009	Ketoprofen	140
DB00213	Pantoprazole	326
DB00231	Temazepam	81
DB01097	Leflunomide	218
DB00353	Methylergometrine	38
DB00561	Doxapram	42
DB00829	Diazepam	199
DB00367	Levonorgestrel	193
DB00876	Eprosartan	132
DB00839	Tolazamide	30
DB00620	Triamcinolone	158
DB00920	Ketotifen	42
DB00870	Suprofen	11
DB00439	Cerivastatin	110
DB00967	Desloratadine	68
DB00494	Entacapone	180
DB00549	Zafirlukast	69
DB00162	Vitamin A	2
DB00655	Estrone	65
DB00434	Cyproheptadine	61
DB00979	Cyclopentolate	37
DB01198	Zopiclone	96
DB00523	Alitretinoin	38
DB01175	Escitalopram	641
DB00950	Fexofenadine	61
DB01098	Rosuvastatin	73
DB06698	Betahistine	40
DB01238	Aripiprazole	741
DB00244	Mesalazine	344
DB00903	Etacrynic acid	39
DB00630	Alendronic acid	84
DB00763	Methimazole	32
DB01043	Memantine	399
DB00235	Milrinone	21
DB00804	Dicyclomine	94
DB04953	Ezogabine	79
DB00277	Theophylline	76
DB01171	Moclobemide	84
DB06605	Apixaban	98
DB00248	Cabergoline	119
DB00276	Amsacrine	99
DB00980	Ramelteon	20
DB00415	Ampicillin	27
DB01101	Capecitabine	427
DB01173	Orphenadrine	25
DB01624	Zuclopenthixol	174
DB00799	Tazarotene	41
DB00640	Adenosine	92
DB00440	Trimethoprim	94
DB01020	Isosorbide Mononitrate	214
DB08899	Enzalutamide	61
DB00471	Montelukast	121
DB01224	Quetiapine	378
DB00816	Orciprenaline	45
DB00484	Brimonidine	139
DB01129	Rabeprazole	306
DB00844	Nalbuphine	66
DB00726	Trimipramine	85
DB00491	Miglitol	21
DB06795	Mafenide	28
DB00555	Lamotrigine	338
DB01062	Oxybutynin	204
DB00452	Framycetin	7
DB00912	Repaglinide	64
DB06594	Agomelatine	57
DB01032	Probenecid	27
DB00455	Loratadine	67
DB00852	Pseudoephedrine	11
DB06243	Eflornithine	49
DB00975	Dipyridamole	138
DB00421	Spironolactone	49
DB01158	Bretylium	33
DB00938	Salmeterol	125
DB01059	Norfloxacin	149
DB00214	Torasemide	55
DB00721	Procaine	44
DB00423	Methocarbamol	39
DB00588	Fluticasone propionate	125
DB04854	Febuxostat	240
DB01168	Procarbazine	122
DB00648	Mitotane	103
DB06802	Nepafenac	64
DB01217	Anastrozole	152
DB08911	Trametinib	134
DB00790	Perindopril	111
DB00996	Gabapentin	465
DB01114	Chlorphenamine	56
DB00784	Mefenamic acid	140
DB00187	Esmolol	104
DB00275	Olmesartan	147
DB01074	Perhexiline	45
DB06228	Rivaroxaban	113
DB00285	Venlafaxine	511
DB00243	Ranolazine	101
DB01086	Benzocaine	15
DB00393	Nimodipine	50
DB00710	Ibandronate	180
DB00252	Phenytoin	273
DB06700	Desvenlafaxine	107
DB00270	Isradipine	97
DB00657	Mecamylamine	26
DB00199	Erythromycin	56
DB01088	Iloprost	58
DB01068	Clonazepam	247
DB00945	Acetylsalicylic acid	70
DB00820	Tadalafil	144
DB00661	Verapamil	119
DB00532	Mephenytoin	60
DB09038	Empagliflozin	50
DB00297	Bupivacaine	145
DB00480	Lenalidomide	462
DB01259	Lapatinib	68
DB08167	Methylthioninium	58
DB00465	Ketorolac	190
DB00963	Bromfenac	36
DB00972	Azelastine	112
DB01065	Melatonin	129
DB01050	Ibuprofen	287
DB00461	Nabumetone	117
DB00323	Tolcapone	253
DB00557	Hydroxyzine	14
DB00575	Clonidine	167
DB00808	Indapamide	215
DB00563	Methotrexate	276
DB00502	Haloperidol	152
DB01213	Fomepizole	43
DB01628	Etoricoxib	213
DB00210	Adapalene	48
DB01023	Felodipine	98
DB00477	Chlorpromazine	87
DB06218	Lacosamide	100
DB01197	Captopril	134
DB00397	Phenylpropanolamine	40
DB01162	Terazosin	110
DB01001	Salbutamol	164
DB01024	Mycophenolic acid	368
DB00734	Risperidone	588
DB06813	Pralatrexate	37
DB00203	Sildenafil	309
DB01113	Papaverine	17
DB00715	Paroxetine	550
DB09118	Stiripentol	31
DB00631	Clofarabine	167
DB00961	Mepivacaine	54
DB01025	Amlexanox	12
DB06201	Rufinamide	83
DB06637	Dalfampridine	40
DB00949	Felbamate	229
DB00672	Chlorpropamide	31
DB01438	Phenazopyridine	19
DB06711	Naphazoline	26
DB01115	Nifedipine	240
DB00706	Tamsulosin	102
DB00550	Propylthiouracil	48
DB01595	Nitrazepam	90
DB01399	Salsalate	20
DB00720	Clodronic Acid	56
DB00273	Topiramate	478
DB00533	Rofecoxib	206
DB00458	Imipramine	147
DB01124	Tolbutamide	22
DB00774	Hydroflumethiazide	35
DB04844	Tetrabenazine	68
DB00548	Azelaic Acid	22
DB00356	Chlorzoxazone	16
DB01611	Hydroxychloroquine	111
DB00997	Doxorubicin	437
DB00341	Cetirizine	224
DB00600	Monobenzone	3
DB01188	Ciclopirox	26
DB00845	Clofazimine	49
DB00178	Ramipril	184
DB00530	Erlotinib	141
DB00564	Carbamazepine	287
DB02546	Vorinostat	62
DB01010	Edrophonium	26
DB09026	Aliskiren	87
DB01242	Clomipramine	394
DB00887	Bumetanide	54
DB00293	Raltitrexed	53
DB00374	Treprostinil	96
DB01143	Amifostine	55
DB00590	Doxazosin	234
DB08815	Lurasidone	142
DB00316	Acetaminophen	164
DB01167	Itraconazole	203
DB00748	Carbinoxamine	47
DB01247	Isocarboxazid	41
DB01177	Idarubicin	85
DB01600	Tiaprofenic acid	84
DB00674	Galantamine	168
DB00861	Diflunisal	75
DB01029	Irbesartan	204
DB00396	Progesterone	273
DB00136	Calcitriol	91
DB00591	Fluocinolone Acetonide	123
DB00571	Propranolol	95
DB00871	Terbutaline	28
DB00432	Trifluridine	11
DB01100	Pimozide	109
DB01268	Sunitinib	295
DB01210	Levobunolol	47
DB00177	Valsartan	101
DB00991	Oxaprozin	127
DB00281	Lidocaine	124
DB01280	Nelarabine	145
DB00819	Acetazolamide	63
DB01039	Fenofibrate	192
DB04843	Mepenzolate	28
DB00915	Amantadine	118
DB00388	Phenylephrine	64
DB00906	Tiagabine	264
DB00331	Metformin	114
DB00384	Triamterene	24
DB00394	Beclomethasone dipropionate	41
DB00419	Miglustat	72
DB00969	Alosetron	111
DB00973	Ezetimibe	114
DB00443	Betamethasone	127
DB00855	Aminolevulinic acid	81
DB00758	Clopidogrel	213
DB00756	Hexachlorophene	3
DB06148	Mianserin	68
DB06436	Semaxanib	164
DB00669	Sumatriptan	338
DB00165	Pyridoxine	5
DB00346	Alfuzosin	94
DB00524	Metolazone	96
DB06825	Triptorelin	109
DB00400	Griseofulvin	33
DB01205	Flumazenil	95
DB00872	Conivaptan	60
DB00268	Ropinirole	607
DB00206	Reserpine	40
DB08889	Carfilzomib	62
DB06403	Ambrisentan	98
DB00651	Dyphylline	24
DB00916	Metronidazole	205
DB01083	Orlistat	146
DB00612	Bisoprolol	194
DB01067	Glipizide	93
DB00981	Physostigmine	5
DB00917	Dinoprostone	84
DB01186	Pergolide	316
DB00321	Amitriptyline	114
DB00401	Nisoldipine	142
DB01418	Acenocoumarol	26
DB00708	Sufentanil	35
DB00782	Propantheline	35
DB00868	Benzonatate	23
DB00559	Bosentan	196
DB00880	Chlorothiazide	56
DB00201	Caffeine	51
DB00962	Zaleplon	265
DB00257	Clotrimazole	26
DB00357	Aminoglutethimide	32
DB01656	Roflumilast	66
DB00692	Phentolamine	38
DB08881	Vemurafenib	81
DB00580	Valdecoxib	281
DB00806	Pentoxifylline	94
DB09034	Suvorexant	23
DB01132	Pioglitazone	105
DB00928	Azacitidine	210
DB00130	L-Glutamine	65
DB00688	Mycophenolate mofetil	447
DB00152	Thiamine	18
DB00850	Perphenazine	111
DB00175	Pravastatin	158
DB01262	Decitabine	199
DB01580	Oxprenolol	29
DB00749	Etodolac	166
DB01047	Fluocinonide	37
DB01091	Butenafine	5
DB00744	Zileuton	49
DB00619	Imatinib	323
DB00678	Losartan	164
DB00776	Oxcarbazepine	275
DB00714	Apomorphine	52
DB00489	Sotalol	113
DB00934	Maprotiline	148
DB00495	Zidovudine	168
DB08912	Dabrafenib	142
DB00697	Tizanidine	216
DB00737	Meclizine	8
DB00643	Mebendazole	12
DB00909	Zonisamide	248
DB01176	Cyclizine	54
DB00922	Levosimendan	24
DB04846	Celiprolol	43
DB04868	Nilotinib	339
DB05039	Indacaterol	50
DB00343	Diltiazem	213
DB01182	Propafenone	304
DB01618	Molindone	39
DB01018	Guanfacine	99
DB06589	Pazopanib	213
DB00501	Cimetidine	64
DB08896	Regorafenib	85
DB00809	Tropicamide	36
DB00864	Tacrolimus	464
DB00459	Acitretin	249
DB06775	Carglumic Acid	31
DB00445	Epirubicin	138
DB00623	Fluphenazine	82
DB00654	Latanoprost	57
DB00547	Desoximetasone	28
DB00535	Cefdinir	100
DB00279	Liothyronine	12
DB01087	Primaquine	7
DB01006	Letrozole	154
DB02300	Calcipotriol	18
DB01222	Budesonide	206
DB00328	Indomethacin	175
DB00379	Mexiletine	97
DB00344	Protriptyline	89
DB08439	Parecoxib	87
DB00951	Isoniazid	44
DB00205	Pyrimethamine	14
DB08901	Ponatinib	179
DB00428	Streptozocin	52
DB00207	Azithromycin	177
DB00404	Alprazolam	199
DB01119	Diazoxide	76
DB08907	Canagliflozin	84
DB00242	Cladribine	175
DB00417	Phenoxymethylpenicillin	19
DB01053	Benzylpenicillin	135
DB00794	Primidone	39
DB00261	Anagrelide	165
DB04855	Dronedarone	44
DB06151	Acetylcysteine	56
DB00433	Prochlorperazine	119
DB00499	Flutamide	80
DB00159	Icosapent	3
DB00598	Labetalol	108
DB01149	Nefazodone	235
DB00482	Celecoxib	311
DB00712	Flurbiprofen	233
DB00937	Diethylpropion	60
DB00193	Tramadol	535
DB00683	Midazolam	151
DB09242	Moxonidine	27
DB01144	Diclofenamide	39
DB01011	Metyrapone	21
DB00966	Telmisartan	181
DB00863	Ranitidine	94
DB00818	Propofol	151
DB00953	Rizatriptan	157
DB00745	Modafinil	177
DB06413	Armodafinil	58
DB06691	Mepyramine	1
DB00436	Bendroflumethiazide	29
DB01105	Sibutramine	330
DB00338	Omeprazole	176
DB00656	Trazodone	176
DB09085	Tetracaine	30
DB00738	Pentamidine	181
DB01183	Naloxone	48
DB00843	Donepezil	303
DB00543	Amoxapine	95
DB01128	Bicalutamide	182
DB01233	Metoclopramide	104
DB04951	Pirfenidone	58
DB00313	Valproic Acid	290
DB00472	Fluoxetine	493
DB00320	Dihydroergotamine	113
DB00315	Zolmitriptan	236
DB01080	Vigabatrin	211
DB00307	Bexarotene	263
DB00347	Trimethadione	54
DB01406	Danazol	98
DB08864	Rilpivirine	64
DB01400	Neostigmine	69
DB01041	Thalidomide	357
DB00904	Ondansetron	119
DB00233	Aminosalicylic Acid	50
DB00796	Candesartan cilexetil	78
DB00841	Dobutamine	16
DB06777	Chenodeoxycholic acid	13
DB01203	Nadolol	88
DB00322	Floxuridine	64
DB00287	Travoprost	173
DB01261	Sitagliptin	120
DB00869	Dorzolamide	44
DB04573	Estriol	26
DB00978	Lomefloxacin	186
DB00773	Etoposide	132
DB00408	Loxapine	91
DB00195	Betaxolol	223
DB00694	Daunorubicin	159
DB08827	Lomitapide	121
DB01084	Emedastine	34
DB00862	Vardenafil	146
DB01151	Desipramine	96
DB01005	Hydroxyurea	105
DB00603	Medroxyprogesterone acetate	362
DB00310	Chlorthalidone	54
DB00457	Prazosin	63
DB01137	Levofloxacin	338
DB00900	Didanosine	81
DB00621	Oxandrolone	27
DB00679	Thioridazine	82
DB01254	Dasatinib	273
DB08820	Ivacaftor	48
DB00181	Baclofen	200
DB01393	Bezafibrate	56
DB01244	Bepridil	69
DB08882	Linagliptin	35
DB01035	Procainamide	70
DB00513	Aminocaproic Acid	53
DB01016	Glyburide	86
DB01216	Finasteride	47
DB00312	Pentobarbital	36
DB01184	Domperidone	45
DB00783	Estradiol	377
DB00521	Carteolol	39
DB00208	Ticlopidine	75
DB00215	Citalopram	386
DB00807	Proparacaine	11
DB00211	Midodrine	60
DB01193	Acebutolol	113
DB00768	Olopatadine	97
DB00822	Disulfiram	29
DB06237	Avanafil	108
DB00545	Pyridostigmine	65
DB00834	Mifepristone	84
DB00593	Ethosuximide	66
DB01099	Flucytosine	60
DB00540	Nortriptyline	129
DB04946	Iloperidone	146
DB00446	Chloramphenicol	52
DB01156	Bupropion	468
DB00665	Nilutamide	80
DB00514	Dextromethorphan	30
DB00449	Dipivefrin	7
DB00537	Ciprofloxacin	431
DB00490	Buspirone	159
DB00425	Zolpidem	286
DB00910	Paricalcitol	181
DB00437	Allopurinol	224
DB00700	Eplerenone	122
DB09053	Ibrutinib	71
DB00317	Gefitinib	111
DB01211	Clarithromycin	203
DB00960	Pindolol	82
DB01420	Testosterone propionate	98
DB00389	Carbimazole	49
DB00544	Fluorouracil	148
DB06616	Bosutinib	116
DB08865	Crizotinib	92
DB00227	Lovastatin	106
DB01019	Bethanechol	23
DB08828	Vismodegib	50
DB00924	Cyclobenzaprine	129
DB00390	Digoxin	57
DB00450	Droperidol	44
DB00925	Phenoxybenzamine	9
DB01136	Carvedilol	217
DB00197	Troglitazone	29

## Sheet: Table S2
#IDs and names of features
Chemical substructure	Description		InterPro ID	Names		Gene biological process ID	Terms	Expression gene ID	Gene Symbol
sub0	>= 4 H		IPR006114	6-phosphogluconate dehydrogenase, C-terminal		GO:0010044	response to aluminum ion	gene780	DDR1
sub1	>= 8 H		IPR001723	Nuclear hormone receptor		GO:0071472	cellular response to salt stress	gene7849	PAX8
sub2	>= 16 H		IPR002089	Influenza virus matrix protein 2		GO:0006626	protein targeting to mitochondrion	gene6193	RPS5
sub3	>= 32 H		IPR000436	Sushi/SCR/CCP domain		GO:0021772	olfactory bulb development	gene23	ABCF1
sub4	>= 1 Li		IPR016449	Potassium channel, inwardly rectifying, Kir		GO:2001300	lipoxin metabolic process	gene9552	SPAG7
sub5	>= 2 Li		IPR011304	L-lactate dehydrogenase		GO:0097237	cellular response to toxic substance	gene387	RHOA
sub6	>= 1 B		IPR023753	FAD/NAD(P)-binding domain		GO:0010881	regulation of cardiac muscle contraction by regulation of the release of sequestered calcium ion	gene10921	RNPS1
sub7	>= 2 B		IPR013312	G protein-coupled receptor 40-related receptor		GO:0030501	positive regulation of bone mineralization	gene10285	SMNDC1
sub8	>= 4 B		IPR003439	ABC transporter-like		GO:0010875	positive regulation of cholesterol efflux	gene533	ATP6V0B
sub9	>= 2 C		IPR014784	Copper type II, ascorbate-dependent monooxygenase-like, C-terminal		GO:0006461	protein complex assembly	gene6194	RPS6
sub10	>= 4 C		IPR005445	Voltage-dependent calcium channel, T-type, alpha-1 subunit		GO:0045924	regulation of female receptivity	gene23326	USP22
sub11	>= 8 C		IPR018117	DNA methylase, C-5 cytosine-specific, active site		GO:0003093	regulation of glomerular filtration	gene351	APP
sub12	>= 16 C		IPR018177	L-lactate dehydrogenase, active site		GO:0090316	positive regulation of intracellular protein transport	gene1213	CLTC
sub13	>= 32 C		IPR018181	Heat shock protein 70, conserved site		GO:0046501	protoporphyrinogen IX metabolic process	gene9761	MLEC
sub14	>= 1 N		IPR004059	Orexin receptor 1		GO:0032962	positive regulation of inositol trisphosphate biosynthetic process	gene1465	CSRP1
sub15	>= 2 N		IPR003054	Keratin, type II		GO:0033327	Leydig cell differentiation	gene808	CALM3
sub16	>= 4 N		IPR005446	Voltage-dependent calcium channel, L-type, alpha-1 subunit		GO:0043153	entrainment of circadian clock by photoperiod	gene5792	PTPRF
sub17	>= 8 N		IPR005854	Amidophosphoribosyltransferase		GO:0035116	embryonic hindlimb morphogenesis	gene3337	DNAJB1
sub18	>= 1 O		IPR018884	Glutamate [NMDA] receptor, epsilon subunit, C-terminal		GO:0014074	response to purine-containing compound	gene7494	XBP1
sub19	>= 2 O		IPR028803	Voltage gated sodium channel, alpha-9 subunit		GO:0046326	positive regulation of glucose import	gene2896	GRN
sub20	>= 4 O		IPR000377	5-Hydroxytryptamine 2C receptor		GO:0006679	glucosylceramide biosynthetic process	gene3098	HK1
sub21	>= 8 O		IPR003018	GAF domain		GO:0043457	regulation of cellular respiration	gene11014	KDELR2
sub22	>= 16 O		IPR015123	Bcr-Abl oncoprotein oligomerisation		GO:0046487	glyoxylate metabolic process	gene6500	SKP1
sub23	>= 1 F		IPR001508	Ionotropic glutamate receptor, metazoa		GO:0001952	regulation of cell-matrix adhesion	gene823	CAPN1
sub24	>= 2 F		IPR019749	Band 4.1 domain		GO:0043651	linoleic acid metabolic process	gene813	CALU
sub25	>= 4 F		IPR025483	Lipase, eukaryotic		GO:0008543	fibroblast growth factor receptor signaling pathway	gene1509	CTSD
sub26	>= 1 Na		IPR012777	Leukotriene A4 hydrolase		GO:0051216	cartilage development	gene4144	MAT2A
sub27	>= 2 Na		IPR001245	Serine-threonine/tyrosine-protein kinase catalytic domain		GO:0051346	negative regulation of hydrolase activity	gene3925	STMN1
sub28	>= 1 Si		IPR000536	Nuclear hormone receptor, ligand-binding domain		GO:0045916	negative regulation of complement activation	gene1891	ECH1
sub29	>= 2 Si		IPR002394	Nicotinic acetylcholine receptor		GO:2001268	negative regulation of cysteine-type endopeptidase activity involved in apoptotic signaling pathway	gene8826	IQGAP1
sub30	>= 1 P		IPR004053	Potassium channel, voltage dependent, Kv1.6		GO:0007605	sensory perception of sound	gene3303	HSPA1A
sub31	>= 2 P		IPR006179	5'-Nucleotidase/apyrase		GO:0033619	membrane protein proteolysis	gene3329	HSPD1
sub32	>= 4 P		IPR015015	F-actin binding		GO:0060981	cell migration involved in coronary angiogenesis	gene1153	CIRBP
sub33	>= 1 S		IPR011348	17beta-dehydrogenase		GO:0043124	negative regulation of I-kappaB kinase/NF-kappaB signaling	gene5720	PSME1
sub34	>= 2 S		IPR008058	Gamma-aminobutyric-acid A receptor, Rho1		GO:0030216	keratinocyte differentiation	gene5048	PAFAH1B1
sub35	>= 4 S		IPR018000	Neurotransmitter-gated ion-channel, conserved site		GO:0045787	positive regulation of cell cycle	gene10525	HYOU1
sub36	>= 8 S		IPR015449	Potassium channel, calcium-activated, SK		GO:0051939	gamma-aminobutyric acid import	gene5708	PSMD2
sub37	>= 1 Cl		IPR008072	Cytochrome P450, E-class, CYP3A		GO:0018119	peptidyl-cysteine S-nitrosylation	gene2058	EPRS
sub38	>= 2 Cl		IPR002124	Cytochrome c oxidase, subunit Vb		GO:0032811	negative regulation of epinephrine secretion	gene5710	PSMD4
sub39	>= 4 Cl		IPR000092	Polyprenyl synthetase		GO:0009653	anatomical structure morphogenesis	gene5223	PGAM1
sub40	>= 8 Cl		IPR004841	Amino acid permease/ SLC12A domain		GO:0016477	cell migration	gene6772	STAT1
sub41	>= 1 K		IPR011598	Myc-type, basic helix-loop-helix (bHLH) domain		GO:0060437	lung growth	gene2288	FKBP4
sub42	>= 2 K		IPR024571	ERAP1-like C-terminal domain		GO:0006083	acetate metabolic process	gene3895	KTN1
sub43	>= 1 Br		IPR000998	MAM domain		GO:0006107	oxaloacetate metabolic process	gene10972	TMED10
sub44	>= 2 Br		IPR020834	Lipoxygenase, conserved site		GO:0031954	positive regulation of protein autophosphorylation	gene226	ALDOA
sub45	>= 4 Br		IPR004204	Cytochrome c oxidase subunit 6C		GO:1900078	positive regulation of cellular response to insulin stimulus	gene10099	TSPAN3
sub46	>= 1 I		IPR030503	Nuclear factor NF-kappa-B, p105 subunit		GO:2000483	negative regulation of interleukin-8 secretion	gene2778	GNAS
sub47	>= 2 I		IPR003601	DNA topoisomerase, type IA, domain 2		GO:0034405	response to fluid shear stress	gene3091	HIF1A
sub48	>= 4 I		IPR004843	Calcineurin-like phosphoesterase domain, apaH type		GO:0021769	orbitofrontal cortex development	gene16	AARS
sub49	>= 1 Be		IPR021109	Aspartic peptidase domain		GO:0045184	establishment of protein localization	gene6184	RPN1
sub50	>= 1 Mg		IPR005444	Voltage-dependent calcium channel, L-type, beta-2 subunit		GO:0006148	inosine catabolic process	gene10606	PAICS
sub51	>= 1 Al		IPR002443	Na/K/Cl co-transporter		GO:0042743	hydrogen peroxide metabolic process	gene10904	BLCAP
sub52	>= 1 Ca		IPR005311	Penicillin-binding protein, dimerisation domain		GO:0002687	positive regulation of leukocyte migration	gene3033	HADH
sub53	>= 1 Sc		IPR010661	Reverse transcriptase thumb		GO:0030866	cortical actin cytoskeleton organization	gene2771	GNAI2
sub54	>= 1 Ti		IPR004816	Hydroxymethylglutaryl-CoA reductase, metazoan		GO:0050673	epithelial cell proliferation	gene9491	PSMF1
sub55	>= 1 V		IPR013819	Lipoxygenase, C-terminal		GO:0035743	CD4-positive, alpha-beta T cell cytokine production	gene10398	MYL9
sub56	>= 1 Cr		IPR029599	Eosinophil peroxidase		GO:0045776	negative regulation of blood pressure	gene4313	MMP2
sub57	>= 1 Mn		IPR004048	Potassium channel, voltage dependent, Kv1.1		GO:0050881	musculoskeletal movement	gene6599	SMARCC1
sub58	>= 1 Fe		IPR016040	NAD(P)-binding domain		GO:0043488	regulation of mRNA stability	gene9375	TM9SF2
sub59	>= 1 Co		IPR005804	Fatty acid desaturase domain		GO:0071361	cellular response to ethanol	gene8396	PIP4K2B
sub60	>= 1 Ni		IPR001277	CXC chemokine receptor 4		GO:0040040	thermosensory behavior	gene5829	PXN
sub61	>= 1 Cu		IPR019760	DNA-directed DNA polymerase, family A, conserved site		GO:0048755	branching morphogenesis of a nerve	gene9276	COPB2
sub62	>= 1 Zn		IPR001475	ATP-binding cassette subfamily C member 9		GO:0030853	negative regulation of granulocyte differentiation	gene5211	PFKL
sub63	>= 1 Ga		IPR024873	Ectonucleotide pyrophosphatase/phosphodiesterase family		GO:0003009	skeletal muscle contraction	gene10857	PGRMC1
sub64	>= 1 Ge		IPR015076	Domain of unknown function DUF1856		GO:0008209	androgen metabolic process	gene3693	ITGB5
sub65	>= 1 As		IPR000482	5-Hydroxytryptamine 2B receptor		GO:0043406	positive regulation of MAP kinase activity	gene5355	PLP2
sub66	>= 1 Se		IPR030458	Glycosyl hydrolases family 31, active site		GO:2000538	positive regulation of B cell chemotaxis	gene4780	NFE2L2
sub67	>= 1 Kr		IPR005434	Gamma-aminobutyric-acid A receptor, alpha 4 subunit		GO:0051209	release of sequestered calcium ion into cytosol	gene4154	MBNL1
sub68	>= 1 Rb		IPR000152	EGF-type aspartate/asparagine hydroxylation site		GO:0048643	positive regulation of skeletal muscle tissue development	gene4836	NMT1
sub69	>= 1 Sr		IPR000076	K/Cl co-transporter		GO:0010107	potassium ion import	gene8553	BHLHE40
sub70	>= 1 Y		IPR023174	3'5'-cyclic nucleotide phosphodiesterase, conserved site		GO:0032430	positive regulation of phospholipase A2 activity	gene54386	TERF2IP
sub71	>= 1 Zr		IPR003680	Flavodoxin-like fold		GO:0042063	gliogenesis	gene25793	FBXO7
sub72	>= 1 Nb		IPR003591	Leucine-rich repeat, typical subtype		GO:0043279	response to alkaloid	gene5654	HTRA1
sub73	>= 1 Mo		IPR015424	Pyridoxal phosphate-dependent transferase		GO:0003140	determination of left/right asymmetry in lateral mesoderm	gene4043	LRPAP1
sub74	>= 1 Ru		IPR000997	Cholinesterase		GO:0032100	positive regulation of appetite	gene8804	CREG1
sub75	>= 1 Rh		IPR023574	Ribosomal protein L4 domain		GO:0017055	negative regulation of RNA polymerase II transcriptional preinitiation complex assembly	gene5111	PCNA
sub76	>= 1 Pd		IPR001660	Sterile alpha motif domain		GO:0003416	endochondral bone growth	gene5641	LGMN
sub77	>= 1 Ag		IPR000503	Histamine H2 receptor		GO:0032762	mast cell cytokine production	gene3611	ILK
sub78	>= 1 Cd		IPR018099	Purine phosphorylase, family 2, conserved site		GO:0001507	acetylcholine catabolic process in synaptic cleft	gene481	ATP1B1
sub79	>= 1 In		IPR013151	Immunoglobulin		GO:0000209	protein polyubiquitination	gene6856	SYPL1
sub80	>= 1 Sn		IPR015819	Lipid transport protein, beta-sheet shell		GO:0000185	activation of MAPKKK activity	gene7296	TXNRD1
sub81	>= 1 Sb		IPR001824	Tyrosine-protein kinase, receptor class III, conserved site		GO:2000048	negative regulation of cell-cell adhesion mediated by cadherin	gene23386	NUDCD3
sub82	>= 1 Te		IPR001634	Adenosine receptor		GO:0002360	T cell lineage commitment	gene7153	TOP2A
sub83	>= 1 Xe		IPR000539	Frizzled protein		GO:0033628	regulation of cell adhesion mediated by integrin	gene10494	STK25
sub84	>= 1 Cs		IPR003905	Growth hormone secretagogue receptor type 1		GO:0097195	pilomotor reflex	gene10969	EBNA1BP2
sub85	>= 1 Ba		IPR005643	Jun-like transcription factor		GO:0007626	locomotory behavior	gene23365	ARHGEF12
sub86	>= 1 Lu		IPR017981	GPCR, family 2-like		GO:0006879	cellular iron ion homeostasis	gene6342	SCP2
sub87	>= 1 Hf		IPR029511	Dehydrogenase/reductase SDR member 4-like		GO:0055064	chloride ion homeostasis	gene10730	YME1L1
sub88	>= 1 Ta		IPR001025	Bromo adjacent homology (BAH) domain		GO:0007585	respiratory gaseous exchange	gene79073	TMEM109
sub89	>= 1 W		IPR013801	STAT transcription factor, DNA-binding		GO:1901098	positive regulation of autophagosome maturation	gene7165	TPD52L2
sub90	>= 1 Re		IPR019594	Ionotropic glutamate receptor, L-glutamate and glycine-binding domain		GO:0045576	mast cell activation	gene10491	CRTAP
sub91	>= 1 Os		IPR002073	3'5'-cyclic nucleotide phosphodiesterase, catalytic domain		GO:0031000	response to caffeine	gene10131	TRAP1
sub92	>= 1 Ir		IPR018487	Hemopexin-like repeats		GO:0006272	leading strand elongation	gene3482	IGF2R
sub93	>= 1 Pt		IPR022878	V-type ATP synthase catalytic alpha chain		GO:0043620	regulation of DNA-templated transcription in response to stress	gene26227	PHGDH
sub94	>= 1 Au		IPR011992	EF-hand domain pair		GO:0042853	L-alanine catabolic process	gene26020	LRP10
sub95	>= 1 Hg		IPR014042	Glutathione synthase, alpha-helical, eukaryotic		GO:0045943	positive regulation of transcription from RNA polymerase I promoter	gene6659	SOX4
sub96	>= 1 Tl		IPR023123	Tubulin, C-terminal		GO:0032008	positive regulation of TOR signaling	gene847	CAT
sub97	>= 1 Pb		IPR002477	Peptidoglycan binding-like		GO:0010642	negative regulation of platelet-derived growth factor receptor signaling pathway	gene6009	RHEB
sub98	>= 1 Bi		IPR000008	C2 domain		GO:0071878	negative regulation of adrenergic receptor signaling pathway	gene9261	MAPKAPK2
sub99	>= 1 La		IPR018316	Tubulin/FtsZ, 2-layer sandwich domain		GO:0048170	positive regulation of long-term neuronal synaptic plasticity	gene9805	SCRN1
sub100	>= 1 Ce		IPR003204	Cytochrome c oxidase, subunit Va/VI		GO:0006108	malate metabolic process	gene3725	JUN
sub101	>= 1 Pr		IPR002666	Reduced folate carrier		GO:0019079	viral genome replication	gene6464	SHC1
sub102	>= 1 Nd		IPR018431	Carbonic anhydrase, CA14		GO:0046483	heterocycle metabolic process	gene8878	SQSTM1
sub103	>= 1 Pm		IPR032270	AMPK, C-terminal adenylate sensor domain		GO:0014829	vascular smooth muscle contraction	gene5547	PRCP
sub104	>= 1 Sm		IPR003972	Potassium channel, voltage dependent, Kv1		GO:0019676	ammonia assimilation cycle	gene7874	USP7
sub105	>= 1 Eu		IPR000175	Sodium:neurotransmitter symporter		GO:0050679	positive regulation of epithelial cell proliferation	gene4792	NFKBIA
sub106	>= 1 Gd		IPR026906	Leucine rich repeat 5		GO:0048738	cardiac muscle tissue development	gene10146	G3BP1
sub107	>= 1 Tb		IPR020893	Cytochrome c oxidase, subunit Vb, zinc binding site		GO:0060038	cardiac muscle cell proliferation	gene9868	TOMM70A
sub108	>= 1 Dy		IPR029057	Phosphoribosyltransferase-like		GO:0009954	proximal/distal pattern formation	gene6117	RPA1
sub109	>= 1 Ho		IPR029479	Nitroreductase		GO:0048660	regulation of smooth muscle cell proliferation	gene7538	ZFP36
sub110	>= 1 Er		IPR002396	Selectin superfamily		GO:0032735	positive regulation of interleukin-12 production	gene1845	DUSP3
sub111	>= 1 Tm		IPR020611	Copper type II, ascorbate-dependent monooxygenase, histidine-cluster-1 conserved site		GO:0006691	leukotriene metabolic process	gene10765	KDM5B
sub112	>= 1 Yb		IPR015893	Tetracycline transcriptional regulator, TetR-like, C-terminal		GO:0031293	membrane protein intracellular domain proteolysis	gene4172	MCM3
sub113	>= 1 Tc		IPR002884	Proprotein convertase, P		GO:0042391	regulation of membrane potential	gene25932	CLIC4
sub114	>= 1 U		IPR001611	Leucine-rich repeat		GO:0045454	cell redox homeostasis	gene22883	CLSTN1
sub115	>= 1 any ring size 3		IPR000961	AGC-kinase, C-terminal		GO:0014066	regulation of phosphatidylinositol 3-kinase signaling	gene3398	ID2
sub116	>= 1 saturated or aromatic carbon-only ring size 3		IPR011029	Death-like domain		GO:0042116	macrophage activation	gene1635	DCTD
sub117	>= 1 saturated or aromatic nitrogen-containing ring size 3		IPR021780	Nuclear/hormone receptor activator site AF-1		GO:1990089	response to nerve growth factor	gene2195	FAT1
sub118	>= 1 saturated or aromatic heteroatom-containing ring size 3		IPR004361	Glyoxalase I		GO:0060509	Type I pneumocyte differentiation	gene8243	SMC1A
sub119	>= 1 unsaturated non-aromatic carbon-only ring size 3		IPR029062	Class I glutamine amidotransferase-like		GO:0050729	positive regulation of inflammatory response	gene11188	NISCH
sub120	>= 1 unsaturated non-aromatic nitrogen-containing ring size 3		IPR000202	GPCR, family 3, metabotropic glutamate receptor 5		GO:0010667	negative regulation of cardiac muscle cell apoptotic process	gene11137	PWP1
sub121	>= 1 unsaturated non-aromatic heteroatom-containing ring size 3		IPR008274	Aldehyde oxidase/xanthine dehydrogenase, molybdopterin binding		GO:0060670	branching involved in labyrinthine layer morphogenesis	gene23463	ICMT
sub122	>= 2 any ring size 3		IPR024708	Catalase active site		GO:0046889	positive regulation of lipid biosynthetic process	gene8607	RUVBL1
sub123	>= 2 saturated or aromatic carbon-only ring size 3		IPR007371	Thiamin pyrophosphokinase, catalytic domain		GO:0016572	histone phosphorylation	gene8720	MBTPS1
sub124	>= 2 saturated or aromatic nitrogen-containing ring size 3		IPR013112	FAD-binding 8		GO:0001946	lymphangiogenesis	gene3638	INSIG1
sub125	>= 2 saturated or aromatic heteroatom-containing ring size 3		IPR020798	Ribosomal protein L16, conserved site		GO:0033151	V(D)J recombination	gene10670	RRAGA
sub126	>= 2 unsaturated non-aromatic carbon-only ring size 3		IPR023298	P-type ATPase, transmembrane domain		GO:0008637	apoptotic mitochondrial changes	gene8870	IER3
sub127	>= 2 unsaturated non-aromatic nitrogen-containing ring size 3		IPR027983	Gonadotropin-releasing hormone II receptor		GO:0060401	cytosolic calcium ion transport	gene9246	UBE2L6
sub128	>= 2 unsaturated non-aromatic heteroatom-containing ring size 3		IPR003078	Retinoic acid receptor		GO:0008340	determination of adult lifespan	gene10051	SMC4
sub129	>= 1 any ring size 4		IPR001623	DnaJ domain		GO:0035148	tube formation	gene9097	USP14
sub130	>= 1 saturated or aromatic carbon-only ring size 4		IPR027425	5-Hydroxytryptamine 1E receptor		GO:0043616	keratinocyte proliferation	gene1958	EGR1
sub131	>= 1 saturated or aromatic nitrogen-containing ring size 4		IPR020717	Apoptosis regulator, Bcl-2, BH1 motif, conserved site		GO:0006812	cation transport	gene4860	PNP
sub132	>= 1 saturated or aromatic heteroatom-containing ring size 4		IPR029787	Nucleotide cyclase		GO:0033674	positive regulation of kinase activity	gene1786	DNMT1
sub133	>= 1 unsaturated non-aromatic carbon-only ring size 4		IPR002227	Tyrosinase copper-binding domain		GO:0007346	regulation of mitotic cell cycle	gene896	CCND3
sub134	>= 1 unsaturated non-aromatic nitrogen-containing ring size 4		IPR016164	FAD-linked oxidase-like, C-terminal		GO:0032147	activation of protein kinase activity	gene8508	NIPSNAP1
sub135	>= 1 unsaturated non-aromatic heteroatom-containing ring size 4		IPR001627	Sema domain		GO:0031397	negative regulation of protein ubiquitination	gene4605	MYBL2
sub136	>= 2 any ring size 4		IPR003131	Potassium channel tetramerisation-type BTB domain		GO:0072075	metanephric mesenchyme development	gene2037	EPB41L2
sub137	>= 2 saturated or aromatic carbon-only ring size 4		IPR006032	Ribosomal protein S12/S23		GO:0043576	regulation of respiratory gaseous exchange	gene1994	ELAVL1
sub138	>= 2 saturated or aromatic nitrogen-containing ring size 4		IPR000369	Potassium channel, voltage-dependent, beta subunit, KCNE		GO:0045860	positive regulation of protein kinase activity	gene9703	KIAA0100
sub139	>= 2 saturated or aromatic heteroatom-containing ring size 4		IPR006183	6-phosphogluconate dehydrogenase		GO:0090200	positive regulation of release of cytochrome c from mitochondria	gene7157	TP53
sub140	>= 2 unsaturated non-aromatic carbon-only ring size 4		IPR003583	Helix-hairpin-helix DNA-binding motif, class 1		GO:0050896	response to stimulus	gene6118	RPA2
sub141	>= 2 unsaturated non-aromatic nitrogen-containing ring size 4		IPR028893	Adenosine deaminase		GO:0006303	double-strand break repair via nonhomologous end joining	gene10797	MTHFD2
sub142	>= 2 unsaturated non-aromatic heteroatom-containing ring size 4		IPR011650	Peptidase M20, dimerisation domain		GO:0045938	positive regulation of circadian sleep/wake cycle, sleep	gene5721	PSME2
sub143	>= 1 any ring size 5		IPR002219	Protein kinase C-like, phorbol ester/diacylglycerol-binding domain		GO:0048070	regulation of developmental pigmentation	gene1616	DAXX
sub144	>= 1 saturated or aromatic carbon-only ring size 5		IPR008255	Pyridine nucleotide-disulphide oxidoreductase, class-II, active site		GO:0002028	regulation of sodium ion transport	gene60528	ELAC2
sub145	>= 1 saturated or aromatic nitrogen-containing ring size 5		IPR011030	Vitellinogen, superhelical		GO:0010873	positive regulation of cholesterol esterification	gene9918	NCAPD2
sub146	>= 1 saturated or aromatic heteroatom-containing ring size 5		IPR004045	Glutathione S-transferase, N-terminal		GO:0002931	response to ischemia	gene9813	EFCAB14
sub147	>= 1 unsaturated non-aromatic carbon-only ring size 5		IPR006330	Adenosine/adenine deaminase		GO:0060575	intestinal epithelial cell differentiation	gene11325	DDX42
sub148	>= 1 unsaturated non-aromatic nitrogen-containing ring size 5		IPR019588	Metabotropic glutamate receptor, Homer-binding domain		GO:0045861	negative regulation of proteolysis	gene3930	LBR
sub149	>= 1 unsaturated non-aromatic heteroatom-containing ring size 5		IPR000294	Gamma-carboxyglutamic acid-rich (GLA) domain		GO:0007498	mesoderm development	gene9467	SH3BP5
sub150	>= 2 any ring size 5		IPR001320	Ionotropic glutamate receptor		GO:0030520	intracellular estrogen receptor signaling pathway	gene9690	UBE3C
sub151	>= 2 saturated or aromatic carbon-only ring size 5		IPR004178	Calmodulin-binding domain		GO:0051541	elastin metabolic process	gene949	SCARB1
sub152	>= 2 saturated or aromatic nitrogen-containing ring size 5		IPR007185	DNA polymerase alpha/epsilon, subunit B		GO:0008347	glial cell migration	gene51097	SCCPDH
sub153	>= 2 saturated or aromatic heteroatom-containing ring size 5		IPR001199	Cytochrome b5-like heme/steroid binding domain		GO:0010038	response to metal ion	gene6603	SMARCD2
sub154	>= 2 unsaturated non-aromatic carbon-only ring size 5		IPR004725	Apoptosis regulator, Bcl-2/ BclX		GO:0072277	metanephric glomerular capillary formation	gene10276	NET1
sub155	>= 2 unsaturated non-aromatic nitrogen-containing ring size 5		IPR032106	2-oxoglutarate dehydrogenase E1 component, N-terminal domain		GO:0007588	excretion	gene3066	HDAC2
sub156	>= 2 unsaturated non-aromatic heteroatom-containing ring size 5		IPR002085	Alcohol dehydrogenase superfamily, zinc-type		GO:0002092	positive regulation of receptor internalization	gene3315	HSPB1
sub157	>= 3 any ring size 5		IPR001548	Peptidase M2, peptidyl-dipeptidase A		GO:0002149	hypochlorous acid biosynthetic process	gene3988	LIPA
sub158	>= 3 saturated or aromatic carbon-only ring size 5		IPR030687	Sterol O-acyltransferase, metazoa		GO:0051284	positive regulation of sequestering of calcium ion	gene664	BNIP3
sub159	>= 3 saturated or aromatic nitrogen-containing ring size 5		IPR023076	Hydroxymethylglutaryl-CoA reductase, class I/II, conserved site		GO:0046849	bone remodeling	gene994	CDC25B
sub160	>= 3 saturated or aromatic heteroatom-containing ring size 5		IPR024647	DNA polymerase alpha catalytic subunit, N-terminal domain		GO:0042438	melanin biosynthetic process	gene23300	ATMIN
sub161	>= 3 unsaturated non-aromatic carbon-only ring size 5		IPR012932	Vitamin K epoxide reductase		GO:0006663	platelet activating factor biosynthetic process	gene10953	TOMM34
sub162	>= 3 unsaturated non-aromatic nitrogen-containing ring size 5		IPR016186	C-type lectin-like		GO:0010629	negative regulation of gene expression	gene9019	MPZL1
sub163	>= 3 unsaturated non-aromatic heteroatom-containing ring size 5		IPR017850	Alkaline-phosphatase-like, core domain		GO:0006978	DNA damage response, signal transduction by p53 class mediator resulting in transcription of p21 class mediator	gene3597	IL13RA1
sub164	>= 4 any ring size 5		IPR016090	Phospholipase A2 domain		GO:0050668	positive regulation of homocysteine metabolic process	gene84722	PSRC1
sub165	>= 4 saturated or aromatic carbon-only ring size 5		IPR019748	FERM central domain		GO:0030432	peristalsis	gene7319	UBE2A
sub166	>= 4 saturated or aromatic nitrogen-containing ring size 5		IPR022383	Lactate/malate dehydrogenase, C-terminal		GO:0031642	negative regulation of myelination	gene80347	COASY
sub167	>= 4 saturated or aromatic heteroatom-containing ring size 5		IPR004827	Basic-leucine zipper domain		GO:0043068	positive regulation of programmed cell death	gene10489	LRRC41
sub168	>= 4 unsaturated non-aromatic carbon-only ring size 5		IPR018124	Calreticulin/calnexin, conserved site		GO:0071393	cellular response to progesterone stimulus	gene23077	MYCBP2
sub169	>= 4 unsaturated non-aromatic nitrogen-containing ring size 5		IPR028325	Voltage-gated potassium channel		GO:0042053	regulation of dopamine metabolic process	gene10180	RBM6
sub170	>= 4 unsaturated non-aromatic heteroatom-containing ring size 5		IPR014756	Immunoglobulin E-set		GO:0070542	response to fatty acid	gene5236	PGM1
sub171	>= 5 any ring size 5		IPR008098	Gamma-aminobutyric-acid A receptor delta subunit		GO:0034128	negative regulation of MyD88-independent toll-like receptor signaling pathway	gene4651	MYO10
sub172	>= 5 saturated or aromatic carbon-only ring size 5		IPR020467	Potassium channel, voltage dependent, Kv1.4		GO:0090263	positive regulation of canonical Wnt signaling pathway	gene6251	RSU1
sub173	>= 5 saturated or aromatic nitrogen-containing ring size 5		IPR003527	Mitogen-activated protein (MAP) kinase, conserved site		GO:0050435	beta-amyloid metabolic process	gene1956	EGFR
sub174	>= 5 saturated or aromatic heteroatom-containing ring size 5		IPR013697	DNA polymerase epsilon, catalytic subunit A, C-terminal		GO:0086052	membrane repolarization during SA node cell action potential	gene9897	KIAA0196
sub175	>= 5 unsaturated non-aromatic carbon-only ring size 5		IPR013288	Cytochrome c oxidase subunit IV		GO:0048844	artery morphogenesis	gene2131	EXT1
sub176	>= 5 unsaturated non-aromatic nitrogen-containing ring size 5		IPR001156	Transferrin-like domain		GO:0070372	regulation of ERK1 and ERK2 cascade	gene23013	SPEN
sub177	>= 5 unsaturated non-aromatic heteroatom-containing ring size 5		IPR008057	Gamma-aminobutyric-acid A receptor, Rho		GO:0072350	tricarboxylic acid metabolic process	gene5782	PTPN12
sub178	>= 1 any ring size 6		IPR000945	Dopamine beta-hydroxylase-related		GO:0010884	positive regulation of lipid storage	gene11344	TWF2
sub179	>= 1 saturated or aromatic carbon-only ring size 6		IPR001728	Thyroid hormone receptor		GO:0008285	negative regulation of cell proliferation	gene7082	TJP1
sub180	>= 1 saturated or aromatic nitrogen-containing ring size 6		IPR013824	DNA topoisomerase, type IA, central region, subdomain 1		GO:0046135	pyrimidine nucleoside catabolic process	gene4232	MEST
sub181	>= 1 saturated or aromatic heteroatom-containing ring size 6		IPR003929	Potassium channel, calcium-activated, BK, alpha subunit		GO:0001865	NK T cell differentiation	gene230	ALDOC
sub182	>= 1 unsaturated non-aromatic carbon-only ring size 6		IPR005733	DNA topoisomerase I, bacterial-type		GO:0007259	JAK-STAT cascade	gene5927	KDM5A
sub183	>= 1 unsaturated non-aromatic nitrogen-containing ring size 6		IPR018437	Carbonic anhydrase VB, mitochondria		GO:0021794	thalamus development	gene26064	RAI14
sub184	>= 1 unsaturated non-aromatic heteroatom-containing ring size 6		IPR013673	Potassium channel, inwardly rectifying, Kir, N-terminal		GO:0051056	regulation of small GTPase mediated signal transduction	gene329	BIRC2
sub185	>= 2 any ring size 6		IPR011539	Rel homology domain (RHD), DNA-binding domain		GO:0046877	regulation of saliva secretion	gene1514	CTSL
sub186	>= 2 saturated or aromatic carbon-only ring size 6		IPR022653	Orn/DAP/Arg decarboxylase 2, pyridoxal-phosphate binding site		GO:0032230	positive regulation of synaptic transmission, GABAergic	gene54623	PAF1
sub187	>= 2 saturated or aromatic nitrogen-containing ring size 6		IPR018056	Kringle, conserved site		GO:0060397	JAK-STAT cascade involved in growth hormone signaling pathway	gene332	BIRC5
sub188	>= 2 saturated or aromatic heteroatom-containing ring size 6		IPR009016	Iron hydrogenase		GO:2000648	positive regulation of stem cell proliferation	gene5899	RALB
sub189	>= 2 unsaturated non-aromatic carbon-only ring size 6		IPR008927	6-phosphogluconate dehydrogenase C-terminal domain-like		GO:0071638	negative regulation of monocyte chemotactic protein-1 production	gene23647	ARFIP2
sub190	>= 2 unsaturated non-aromatic nitrogen-containing ring size 6		IPR006211	Furin-like cysteine-rich domain		GO:0032355	response to estradiol	gene392	ARHGAP1
sub191	>= 2 unsaturated non-aromatic heteroatom-containing ring size 6		IPR028612	DNA topoisomerase I, type IA		GO:0030321	transepithelial chloride transport	gene8895	CPNE3
sub192	>= 3 any ring size 6		IPR000735	Alpha 2C adrenoceptor		GO:0033572	transferrin transport	gene25	ABL1
sub193	>= 3 saturated or aromatic carbon-only ring size 6		IPR005447	Voltage-dependent calcium channel, N-type, alpha-1 subunit		GO:0051926	negative regulation of calcium ion transport	gene66008	TRAK2
sub194	>= 3 saturated or aromatic nitrogen-containing ring size 6		IPR028210	Fibroblast growth factor 1		GO:0021983	pituitary gland development	gene5831	PYCR1
sub195	>= 3 saturated or aromatic heteroatom-containing ring size 6		IPR013509	Ribonucleotide reductase large subunit, N-terminal		GO:0048320	axial mesoderm formation	gene23636	NUP62
sub196	>= 3 unsaturated non-aromatic carbon-only ring size 6		IPR006053	Tumour necrosis factor		GO:0014075	response to amine	gene5108	PCM1
sub197	>= 3 unsaturated non-aromatic nitrogen-containing ring size 6		IPR009078	Ferritin-like superfamily		GO:0035603	fibroblast growth factor receptor signaling pathway involved in hemopoiesis	gene642	BLMH
sub198	>= 3 unsaturated non-aromatic heteroatom-containing ring size 6		IPR030080	5'-AMP-activated protein kinase subunit beta-1		GO:0001759	organ induction	gene9961	MVP
sub199	>= 4 any ring size 6		IPR016039	Thiolase-like		GO:0048679	regulation of axon regeneration	gene55746	NUP133
sub200	>= 4 saturated or aromatic carbon-only ring size 6		IPR030477	Interleukin-2, conserved site		GO:0021551	central nervous system morphogenesis	gene8985	PLOD3
sub201	>= 4 saturated or aromatic nitrogen-containing ring size 6		IPR004768	Oligopeptide transporter		GO:0051439	regulation of ubiquitin-protein ligase activity involved in mitotic cell cycle	gene5525	PPP2R5A
sub202	>= 4 saturated or aromatic heteroatom-containing ring size 6		IPR021177	Serum albumin/Alpha-fetoprotein/Afamin		GO:0007586	digestion	gene9688	NUP93
sub203	>= 4 unsaturated non-aromatic carbon-only ring size 6		IPR025837	CFTR regulator domain		GO:0015949	nucleobase-containing small molecule interconversion	gene10123	ARL4C
sub204	>= 4 unsaturated non-aromatic nitrogen-containing ring size 6		IPR001103	Androgen receptor		GO:0007271	synaptic transmission, cholinergic	gene22889	KIAA0907
sub205	>= 4 unsaturated non-aromatic heteroatom-containing ring size 6		IPR022726	CXC chemokine receptor 4 N-terminal domain		GO:0042986	positive regulation of amyloid precursor protein biosynthetic process	gene1398	CRK
sub206	>= 5 any ring size 6		IPR009057	Homeodomain-like		GO:0048469	cell maturation	gene10523	CHERP
sub207	>= 5 saturated or aromatic carbon-only ring size 6		IPR030523	SH2B adapter protein		GO:0032703	negative regulation of interleukin-2 production	gene5347	PLK1
sub208	>= 5 saturated or aromatic nitrogen-containing ring size 6		IPR003392	Patched		GO:0043462	regulation of ATPase activity	gene10221	TRIB1
sub209	>= 5 saturated or aromatic heteroatom-containing ring size 6		IPR001885	Lipoxygenase, mammalian		GO:0036303	lymph vessel morphogenesis	gene1019	CDK4
sub210	>= 5 unsaturated non-aromatic carbon-only ring size 6		IPR015988	STAT transcription factor, coiled coil		GO:0007548	sex differentiation	gene6812	STXBP1
sub211	>= 5 unsaturated non-aromatic nitrogen-containing ring size 6		IPR018299	Alkaline phosphatase, active site		GO:0050805	negative regulation of synaptic transmission	gene6944	VPS72
sub212	>= 5 unsaturated non-aromatic heteroatom-containing ring size 6		IPR014307	Xanthine dehydrogenase, small subunit		GO:0021747	cochlear nucleus development	gene3028	HSD17B10
sub213	>= 1 any ring size 7		IPR020436	Somatomedin B, chordata		GO:0030279	negative regulation of ossification	gene1026	CDKN1A
sub214	>= 1 saturated or aromatic carbon-only ring size 7		IPR000324	Vitamin D receptor		GO:0046886	positive regulation of hormone biosynthetic process	gene1277	COL1A1
sub215	>= 1 saturated or aromatic nitrogen-containing ring size 7		IPR015573	Potassium channel, voltage dependent, KCNQ4		GO:0034255	regulation of urea metabolic process	gene26054	SENP6
sub216	>= 1 saturated or aromatic heteroatom-containing ring size 7		IPR007373	Thiamin pyrophosphokinase, vitamin B1-binding domain		GO:0045087	innate immune response	gene64746	ACBD3
sub217	>= 1 unsaturated non-aromatic carbon-only ring size 7		IPR008979	Galactose-binding domain-like		GO:0007635	chemosensory behavior	gene1445	CSK
sub218	>= 1 unsaturated non-aromatic nitrogen-containing ring size 7		IPR000204	Orexin receptor family		GO:0002027	regulation of heart rate	gene1454	CSNK1E
sub219	>= 1 unsaturated non-aromatic heteroatom-containing ring size 7		IPR002067	Mitochondrial carrier protein		GO:0097193	intrinsic apoptotic signaling pathway	gene1861	TOR1A
sub220	>= 2 any ring size 7		IPR001607	Zinc finger, UBP-type		GO:0002244	hematopoietic progenitor cell differentiation	gene9697	TRAM2
sub221	>= 2 saturated or aromatic carbon-only ring size 7		IPR013655	PAS fold-3		GO:0001525	angiogenesis	gene79921	TCEAL4
sub222	>= 2 saturated or aromatic nitrogen-containing ring size 7		IPR003975	Potassium channel, voltage dependent, Kv4		GO:0070933	histone H4 deacetylation	gene10007	GNPDA1
sub223	>= 2 saturated or aromatic heteroatom-containing ring size 7		IPR013783	Immunoglobulin-like fold		GO:0014910	regulation of smooth muscle cell migration	gene5997	RGS2
sub224	>= 2 unsaturated non-aromatic carbon-only ring size 7		IPR010255	Haem peroxidase		GO:0043084	penile erection	gene55324	ABCF3
sub225	>= 2 unsaturated non-aromatic nitrogen-containing ring size 7		IPR013785	Aldolase-type TIM barrel		GO:0046415	urate metabolic process	gene10915	TCERG1
sub226	>= 2 unsaturated non-aromatic heteroatom-containing ring size 7		IPR001211	Phospholipase A2		GO:0090091	positive regulation of extracellular matrix disassembly	gene7398	USP1
sub227	>= 1 any ring size 8		IPR017853	Glycoside hydrolase superfamily		GO:0071799	cellular response to prostaglandin D stimulus	gene9817	KEAP1
sub228	>= 1 saturated or aromatic carbon-only ring size 8		IPR006828	Association with the SNF1 complex (ASC) domain		GO:0035690	cellular response to drug	gene7994	KAT6A
sub229	>= 1 saturated or aromatic nitrogen-containing ring size 8		IPR016336	Receptor tyrosine-protein phosphatase, alpha/epsilon-type		GO:0007507	heart development	gene25874	MPC2
sub230	>= 1 saturated or aromatic heteroatom-containing ring size 8		IPR001610	PAC motif		GO:0042276	error-prone translesion synthesis	gene4609	MYC
sub231	>= 1 unsaturated non-aromatic carbon-only ring size 8		IPR013968	Polyketide synthase, ketoreductase domain		GO:0031663	lipopolysaccharide-mediated signaling pathway	gene10237	SLC35B1
sub232	>= 1 unsaturated non-aromatic nitrogen-containing ring size 8		IPR015422	Pyridoxal phosphate-dependent transferase, major region, subdomain 2		GO:0060484	lung-associated mesenchyme development	gene5359	PLSCR1
sub233	>= 1 unsaturated non-aromatic heteroatom-containing ring size 8		IPR030358	K/Cl co-transporter 2		GO:0006139	nucleobase-containing compound metabolic process	gene1666	DECR1
sub234	>= 2 any ring size 8		IPR009135	Vascular endothelial growth factor receptor 1 (VEGFR1)		GO:0030900	forebrain development	gene2065	ERBB3
sub235	>= 2 saturated or aromatic carbon-only ring size 8		IPR002980	Sodium:neurotransmitter symporter, GABA, GAT-1		GO:0071364	cellular response to epidermal growth factor stimulus	gene11098	PRSS23
sub236	>= 2 saturated or aromatic nitrogen-containing ring size 8		IPR001647	DNA-binding HTH domain, TetR-type		GO:0060008	Sertoli cell differentiation	gene11044	PAPD7
sub237	>= 2 saturated or aromatic heteroatom-containing ring size 8		IPR007053	LRAT-like domain		GO:0035855	megakaryocyte development	gene8727	CTNNAL1
sub238	>= 2 unsaturated non-aromatic carbon-only ring size 8		IPR003151	PIK-related kinase, FAT		GO:0030574	collagen catabolic process	gene8518	IKBKAP
sub239	>= 2 unsaturated non-aromatic nitrogen-containing ring size 8		IPR006275	Carbamoyl-phosphate synthase, large subunit		GO:0050892	intestinal absorption	gene10450	PPIE
sub240	>= 2 unsaturated non-aromatic heteroatom-containing ring size 8		IPR003976	Two pore domain potassium channel, TREK		GO:0055093	response to hyperoxia	gene3300	DNAJB2
sub241	>= 1 any ring size 9		IPR001923	Prostanoid EP2 receptor		GO:0048742	regulation of skeletal muscle fiber development	gene6616	SNAP25
sub242	>= 1 saturated or aromatic carbon-only ring size 9		IPR020683	Ankyrin repeat-containing domain		GO:0032878	regulation of establishment or maintenance of cell polarity	gene9275	BCL7B
sub243	>= 1 saturated or aromatic nitrogen-containing ring size 9		IPR029580	Prostaglandin G/H synthase 1		GO:0050908	detection of light stimulus involved in visual perception	gene2582	GALE
sub244	>= 1 saturated or aromatic heteroatom-containing ring size 9		IPR028708	72kDa type IV collagenase		GO:0043415	positive regulation of skeletal muscle tissue regeneration	gene3156	HMGCR
sub245	>= 1 unsaturated non-aromatic carbon-only ring size 9		IPR001513	Adenosine A2A receptor		GO:0002793	positive regulation of peptide secretion	gene5580	PRKCD
sub246	>= 1 unsaturated non-aromatic nitrogen-containing ring size 9		IPR016162	Aldehyde dehydrogenase N-terminal domain		GO:0030422	production of siRNA involved in RNA interference	gene9217	VAPB
sub247	>= 1 unsaturated non-aromatic heteroatom-containing ring size 9		IPR005403	Potassium channel, voltage dependent, Kv3.1		GO:0030335	positive regulation of cell migration	gene4638	MYLK
sub248	>= 1 any ring size 10		IPR018442	Carbonic anhydrase, CA1		GO:0006029	proteoglycan metabolic process	gene6284	S100A13
sub249	>= 1 saturated or aromatic carbon-only ring size 10		IPR012171	Fatty acid desaturase		GO:0014842	regulation of satellite cell proliferation	gene8204	NRIP1
sub250	>= 1 saturated or aromatic nitrogen-containing ring size 10		IPR015500	Peptidase S8, subtilisin-related		GO:1903416	response to glycoside	gene27336	HTATSF1
sub251	>= 1 saturated or aromatic heteroatom-containing ring size 10		IPR001758	Prostanoid EP4 receptor		GO:1900127	positive regulation of hyaluronan biosynthetic process	gene102	ADAM10
sub252	>= 1 unsaturated non-aromatic carbon-only ring size 10		IPR015519	Serine/threonine-protein kinase ATM		GO:0007283	spermatogenesis	gene55837	EAPP
sub253	>= 1 unsaturated non-aromatic nitrogen-containing ring size 10		IPR005743	DNA gyrase, subunit A		GO:0016055	Wnt signaling pathway	gene5054	SERPINE1
sub254	>= 1 unsaturated non-aromatic heteroatom-containing ring size 10		IPR008926	Ribonucleotide reductase R1 subunit, N-terminal		GO:0045777	positive regulation of blood pressure	gene10513	APPBP2
sub255	>= 1 aromatic ring		IPR001461	Aspartic peptidase		GO:0060523	prostate epithelial cord elongation	gene11073	TOPBP1
sub256	>= 1 hetero-aromatic ring		IPR005432	Gamma-aminobutyric-acid A receptor, alpha 2 subunit		GO:0032495	response to muramyl dipeptide	gene5440	POLR2K
sub257	>= 2 aromatic rings		IPR017896	4Fe-4S ferredoxin-type, iron-sulphur binding domain		GO:0009952	anterior/posterior pattern specification	gene3383	ICAM1
sub258	>= 2 hetero-aromatic rings		IPR016024	Armadillo-type fold		GO:0001556	oocyte maturation	gene4893	NRAS
sub259	>= 3 aromatic rings		IPR013346	Ribonucleotide reductase, class I , alpha subunit		GO:0045745	positive regulation of G-protein coupled receptor protein signaling pathway	gene9926	LPGAT1
sub260	>= 3 hetero-aromatic rings		IPR028355	Estrogen receptor beta/gamma		GO:0032374	regulation of cholesterol transport	gene5699	PSMB10
sub261	>= 4 aromatic rings		IPR003199	Choloylglycine hydrolase/Peptidase C59 family		GO:0034116	positive regulation of heterotypic cell-cell adhesion	gene6390	SDHB
sub262	>= 4 hetero-aromatic rings		IPR013759	DNA topoisomerase, type IIA, central domain		GO:0014909	smooth muscle cell migration	gene5921	RASA1
sub263	Li-H		IPR019747	FERM conserved site		GO:0002551	mast cell chemotaxis	gene2958	GTF2A2
sub264	Li-Li		IPR017964	DNA-directed DNA polymerase, family B, conserved site		GO:0060632	regulation of microtubule-based movement	gene4864	NPC1
sub265	Li-B		IPR002435	Sodium:neurotransmitter symporter, noradrenaline		GO:0060603	mammary gland duct morphogenesis	gene2961	GTF2E2
sub266	Li-C		IPR002112	Transcription factor Jun		GO:1904262	negative regulation of TORC1 signaling	gene8731	RNMT
sub267	Li-O		IPR001183	Muscarinic acetylcholine receptor M3		GO:0086048	membrane depolarization during bundle of His cell action potential	gene29890	RBM15B
sub268	Li-F		IPR023211	DNA polymerase, palm domain		GO:0043542	endothelial cell migration	gene9943	OXSR1
sub269	Li-P		IPR024096	NO signalling/Golgi transport ligand-binding domain		GO:0042417	dopamine metabolic process	gene8446	DUSP11
sub270	Li-S		IPR002231	5-hydroxytryptamine receptor family		GO:0043065	positive regulation of apoptotic process	gene9133	CCNB2
sub271	Li-Cl		IPR002233	Adrenoceptor family		GO:0031145	anaphase-promoting complex-dependent proteasomal ubiquitin-dependent protein catabolic process	gene8349	HIST2H2BE
sub272	B-H		IPR023214	HAD-like domain		GO:0061146	Peyer's patch morphogenesis	gene5770	PTPN1
sub273	B-B		IPR032675	Leucine-rich repeat domain, L domain-like		GO:0016049	cell growth	gene26136	TES
sub274	B-C		IPR027289	Oestrogen-related receptor		GO:0006306	DNA methylation	gene2673	GFPT1
sub275	B-N		IPR020940	Thymidylate synthase, active site		GO:0044319	wound healing, spreading of cells	gene3978	LIG1
sub276	B-O		IPR018260	Ribosomal protein L22/L17, conserved site		GO:0018894	dibenzo-p-dioxin metabolic process	gene11142	PKIG
sub277	B-F		IPR001828	Receptor, ligand binding region		GO:0001816	cytokine production	gene8974	P4HA2
sub278	B-Si		IPR002445	Solute carrier family 12 member 1		GO:0060158	phospholipase C-activating dopamine receptor signaling pathway	gene10682	EBP
sub279	B-P		IPR003958	Transcription factor CBF/NF-Y/archaeal histone domain		GO:0008299	isoprenoid biosynthetic process	gene5257	PHKB
sub280	B-S		IPR003598	Immunoglobulin subtype 2		GO:0045989	positive regulation of striated muscle contraction	gene8503	PIK3R3
sub281	B-Cl		IPR001969	Aspartic peptidase, active site		GO:0017085	response to insecticide	gene7485	WRB
sub282	B-Br		IPR032466	Metal-dependent hydrolase		GO:0006241	CTP biosynthetic process	gene2817	GPC1
sub283	C-H		IPR017990	Connexin, conserved site		GO:0002031	G-protein coupled receptor internalization	gene23224	SYNE2
sub284	C-C		IPR008250	P-type ATPase, A domain		GO:0018105	peptidyl-serine phosphorylation	gene836	CASP3
sub285	C-N		IPR013519	Integrin alpha beta-propellor		GO:0055119	relaxation of cardiac muscle	gene30836	DNTTIP2
sub286	C-O		IPR028487	Protein S100-A13		GO:0006700	C21-steroid hormone biosynthetic process	gene7750	ZMYM2
sub287	C-F		IPR023282	Hydroxymethylglutaryl-CoA reductase, N-terminal		GO:0006542	glutamine biosynthetic process	gene5019	OXCT1
sub288	C-Na		IPR014783	Copper type II, ascorbate-dependent monooxygenase, histidine-cluster-2 conserved site		GO:0038091	positive regulation of cell proliferation by VEGF-activated platelet derived growth factor receptor signaling pathway	gene23530	NNT
sub289	C-Mg		IPR017978	GPCR family 3, C-terminal		GO:0060035	notochord cell development	gene7867	MAPKAPK3
sub290	C-Al		IPR003079	Nuclear receptor ROR		GO:0007266	Rho protein signal transduction	gene3628	INPP1
sub291	C-Si		IPR002185	Dopamine D4 receptor		GO:0010701	positive regulation of norepinephrine secretion	gene22908	SACM1L
sub292	C-P		IPR021020	Adhesin, Dr family, signal peptide		GO:0000255	allantoin metabolic process	gene5566	PRKACA
sub293	C-S		IPR000337	GPCR, family 3		GO:0051967	negative regulation of synaptic transmission, glutamatergic	gene65123	INTS3
sub294	C-Cl		IPR029034	Cystine-knot cytokine		GO:0003430	growth plate cartilage chondrocyte growth	gene10617	STAMBP
sub295	C-As		IPR015433	Phosphatidylinositol Kinase		GO:0009314	response to radiation	gene2548	GAA
sub296	C-Se		IPR000995	Muscarinic acetylcholine receptor family		GO:0002443	leukocyte mediated immunity	gene6894	TARBP1
sub297	C-Br		IPR000463	Cytosolic fatty-acid binding		GO:0019226	transmission of nerve impulse	gene291	SLC25A4
sub298	C-I		IPR000114	Ribosomal protein L16		GO:0035810	positive regulation of urine volume	gene2542	SLC37A4
sub299	N-H		IPR015647	Nuclear factor of activated T-cells 1		GO:0048568	embryonic organ development	gene5106	PCK2
sub300	N-N		IPR017979	GPCR, family 3, conserved site		GO:0043270	positive regulation of ion transport	gene3251	HPRT1
sub301	N-O		IPR029873	Sodium channel subunit beta-2		GO:2001274	negative regulation of glucose import in response to insulin stimulus	gene2184	FAH
sub302	N-F		IPR002857	Zinc finger, CXXC-type		GO:0006685	sphingomyelin catabolic process	gene10775	POP4
sub303	N-Si		IPR027098	Sodium channel subunit beta-1/beta-3		GO:0033762	response to glucagon	gene991	CDC20
sub304	N-P		IPR013698	Squalene epoxidase		GO:0051171	regulation of nitrogen compound metabolic process	gene9267	CYTH1
sub305	N-S		IPR002444	Na/K/Cl co-transporter 1		GO:0035356	cellular triglyceride homeostasis	gene54541	DDIT4
sub306	N-Cl		IPR005433	Gamma-aminobutyric-acid A receptor, alpha 3 subunit		GO:0002064	epithelial cell development	gene9053	MAP7
sub307	N-Br		IPR003594	Histidine kinase-like ATPase, C-terminal domain		GO:0060550	positive regulation of fructose 1,6-bisphosphate 1-phosphatase activity	gene4817	NIT1
sub308	O-H		IPR005479	Carbamoyl-phosphate synthetase large subunit-like, ATP-binding domain		GO:0060282	positive regulation of oocyte development	gene4927	NUP88
sub309	O-O		IPR003272	Potassium channel, inwardly rectifying, Kir2.2		GO:1903413	cellular response to bile acid	gene7466	WFS1
sub310	O-Mg		IPR021105	Potassium channel, voltage dependent, Kv3, inactivation domain		GO:0010572	positive regulation of platelet activation	gene976	ADGRE5
sub311	O-Na		IPR005483	Carbamoyl-phosphate synthase large subunit, CPSase domain		GO:0071280	cellular response to copper ion	gene2956	MSH6
sub312	O-Al		IPR003268	Potassium channel, inwardly rectifying, Kir1.1		GO:0006706	steroid catabolic process	gene9917	FAM20B
sub313	O-Si		IPR003663	Sugar/inositol transporter		GO:0006268	DNA unwinding involved in DNA replication	gene5300	PIN1
sub314	O-P		IPR027175	Toll-like receptor 8		GO:0033189	response to vitamin A	gene2109	ETFB
sub315	O-K		IPR004303	Protein-arginine deiminase		GO:0071345	cellular response to cytokine stimulus	gene2356	FPGS
sub316	F-P		IPR002436	Sodium:neurotransmitter symporter, dopamine		GO:2000420	negative regulation of eosinophil extravasation	gene2274	FHL2
sub317	F-S		IPR005431	Gamma-aminobutyric-acid A receptor, alpha 1 subunit		GO:0031652	positive regulation of heat generation	gene1429	CRYZ
sub318	Al-H		IPR016208	Aldehyde oxidase/xanthine dehydrogenase		GO:0060385	axonogenesis involved in innervation	gene11065	UBE2C
sub319	Al-Cl		IPR003974	Potassium channel, voltage dependent, Kv3		GO:0001658	branching involved in ureteric bud morphogenesis	gene5993	RFX5
sub320	Si-H		IPR002935	O-methyltransferase, family 3		GO:0006810	transport	gene9915	ARNT2
sub321	Si-Si		IPR016239	Ribosomal protein S6 kinase II		GO:0040015	negative regulation of multicellular organism growth	gene5836	PYGL
sub322	Si-Cl		IPR027928	Vascular endothelial growth factor, heparin-binding domain		GO:0071356	cellular response to tumor necrosis factor	gene57804	POLD4
sub323	P-H		IPR014030	Beta-ketoacyl synthase, N-terminal		GO:0006520	cellular amino acid metabolic process	gene10434	LYPLA1
sub324	P-P		IPR015956	Penicillin-binding protein-associated		GO:0015711	organic anion transport	gene11319	ECD
sub325	As-H		IPR001375	Peptidase S9, prolyl oligopeptidase, catalytic domain		GO:0007420	brain development	gene5796	PTPRK
sub326	As-As		IPR028467	DNA topoisomerase II-beta		GO:0006769	nicotinamide metabolic process	gene8914	TIMELESS
sub327	C(~Br)(~C)		IPR024079	Metallopeptidase, catalytic domain		GO:0071479	cellular response to ionizing radiation	gene6793	STK10
sub328	C(~Br)(~C)(~C)		IPR003948	Potassium channel, voltage dependent, KCNQ3		GO:0035115	embryonic forelimb morphogenesis	gene7158	TP53BP1
sub329	C(~Br)(~H)		IPR020857	Serum albumin, conserved site		GO:0030505	inorganic diphosphate transport	gene6988	TCTA
sub330	C(~Br)(:C)		IPR032695	Integrin domain		GO:0006734	NADH metabolic process	gene8050	PDHX
sub331	C(~Br)(:N)		IPR029021	Protein-tyrosine phosphatase-like		GO:1903620	positive regulation of transdifferentiation	gene9903	KLHL21
sub332	C(~C)(~C)		IPR013154	Alcohol dehydrogenase, N-terminal		GO:0060349	bone morphogenesis	gene22796	COG2
sub333	C(~C)(~C)(~C)		IPR022643	Orn/DAP/Arg decarboxylase 2, C-terminal		GO:0010243	response to organonitrogen compound	gene10059	DNM1L
sub334	C(~C)(~C)(~C)(~C)		IPR018936	Phosphatidylinositol 3/4-kinase, conserved site		GO:0032098	regulation of appetite	gene2185	PTK2B
sub335	C(~C)(~C)(~C)(~H)		IPR020969	Ankyrin-G binding site		GO:0051385	response to mineralocorticoid	gene9924	PAN2
sub336	C(~C)(~C)(~C)(~N)		IPR013106	Immunoglobulin V-set domain		GO:0007270	neuron-neuron synaptic transmission	gene79080	CCDC86
sub337	C(~C)(~C)(~C)(~O)		IPR000663	Natriuretic peptide		GO:0007265	Ras protein signal transduction	gene7159	TP53BP2
sub338	C(~C)(~C)(~H)(~N)		IPR000451	NF-kappa-B/Dorsal		GO:0042059	negative regulation of epidermal growth factor receptor signaling pathway	gene4891	SLC11A2
sub339	C(~C)(~C)(~H)(~O)		IPR012907	Peptidase S11, D-Ala-D-Ala carboxypeptidase A, C-terminal		GO:0034162	toll-like receptor 9 signaling pathway	gene9517	SPTLC2
sub340	C(~C)(~C)(~N)		IPR004203	Cytochrome c oxidase subunit IV family		GO:1901020	negative regulation of calcium ion transmembrane transporter activity	gene3800	KIF5C
sub341	C(~C)(~C)(~O)		IPR001645	Folylpolyglutamate synthetase		GO:0002320	lymphoid progenitor cell differentiation	gene5925	RB1
sub342	C(~C)(~Cl)		IPR015012	Phenylalanine zipper		GO:0046697	decidualization	gene6908	TBP
sub343	C(~C)(~Cl)(~H)		IPR005814	Aminotransferase class-III		GO:1904238	pericyte cell differentiation	gene8520	HAT1
sub344	C(~C)(~H)		IPR000452	Kappa opioid receptor		GO:0090630	activation of GTPase activity	gene10298	PAK4
sub345	C(~C)(~H)(~N)		IPR029045	ClpP/crotonase-like domain		GO:0002446	neutrophil mediated immunity	gene7077	TIMP2
sub346	C(~C)(~H)(~O)		IPR013092	Connexin, N-terminal		GO:0009743	response to carbohydrate	gene23378	RRP8
sub347	C(~C)(~H)(~O)(~O)		IPR000332	Beta 2 adrenoceptor		GO:0035732	nitric oxide storage	gene6275	S100A4
sub348	C(~C)(~H)(~P)		IPR005727	Ribosomal protein L22, bacterial/chloroplast-type		GO:0030183	B cell differentiation	gene11041	B4GAT1
sub349	C(~C)(~H)(~S)		IPR001464	Annexin		GO:0021954	central nervous system neuron development	gene10058	ABCB6
sub350	C(~C)(~I)		IPR029055	Nucleophile aminohydrolases, N-terminal		GO:0086050	membrane repolarization during bundle of His cell action potential	gene5373	PMM2
sub351	C(~C)(~N)		IPR002129	Pyridoxal phosphate-dependent decarboxylase		GO:0002721	regulation of B cell cytokine production	gene9650	MTFR1
sub352	C(~C)(~O)		IPR001069	5-Hydroxytryptamine 7 receptor		GO:0071801	regulation of podosome assembly	gene5985	RFC5
sub353	C(~C)(~S)		IPR001757	P-type ATPase		GO:0071277	cellular response to calcium ion	gene983	CDK1
sub354	C(~C)(~Si)		IPR011759	Cytochrome C oxidase subunit II, transmembrane domain		GO:0001829	trophectodermal cell differentiation	gene8869	ST3GAL5
sub355	C(~C)(:C)		IPR002363	Ribosomal protein L10, eubacterial, conserved site		GO:0007215	glutamate receptor signaling pathway	gene5601	MAPK9
sub356	C(~C)(:C)(:C)		IPR001751	S100/Calbindin-D9k, conserved site		GO:0060081	membrane hyperpolarization	gene7088	TLE1
sub357	C(~C)(:C)(:N)		IPR006052	Tumour necrosis factor domain		GO:0010649	regulation of cell communication by electrical coupling	gene5050	PAFAH1B3
sub358	C(~C)(:N)		IPR010102	Succinate semialdehyde dehydrogenase		GO:0010700	negative regulation of norepinephrine secretion	gene3566	IL4R
sub359	C(~C)(:N)(:N)		IPR000109	Proton-dependent oligopeptide transporter family		GO:0045862	positive regulation of proteolysis	gene10641	NPRL2
sub360	C(~Cl)(~Cl)		IPR019570	Gap junction protein, cysteine-rich domain		GO:0045780	positive regulation of bone resorption	gene1001	CDH3
sub361	C(~Cl)(~H)		IPR029553	Discoidin domain-containing receptor		GO:0001553	luteinization	gene10589	DRAP1
sub362	C(~Cl)(:C)		IPR001500	Alpha-1-acid glycoprotein		GO:0097350	neutrophil clearance	gene1676	DFFA
sub363	C(~F)(~F)		IPR024791	Cytochrome c oxidase subunit III		GO:0016525	negative regulation of angiogenesis	gene9695	EDEM1
sub364	C(~F)(:C)		IPR001349	Cytochrome c oxidase, subunit VIa		GO:0070541	response to platinum ion	gene9653	HS2ST1
sub365	C(~H)(~N)		IPR015211	Peptidase M1, leukotriene A4 hydrolase, aminopeptidase C-terminal		GO:0060449	bud elongation involved in lung branching	gene9710	KIAA0355
sub366	C(~H)(~O)		IPR000370	Prostacyclin (prostanoid IP) receptor		GO:0009438	methylglyoxal metabolic process	gene4850	CNOT4
sub367	C(~H)(~O)(~O)		IPR002457	GPCR family 3, gamma-aminobutyric acid receptor, type B2		GO:0034379	very-low-density lipoprotein particle assembly	gene9988	DMTF1
sub368	C(~H)(~S)		IPR001065	Muscarinic acetylcholine receptor M2		GO:0044267	cellular protein metabolic process	gene1633	DCK
sub369	C(~H)(~Si)		IPR010526	Sodium ion transport-associated		GO:0031953	negative regulation of protein autophosphorylation	gene6990	DYNLT3
sub370	C(~H)(:C)		IPR001817	Vasopressin receptor		GO:0006105	succinate metabolic process	gene25805	BAMBI
sub371	C(~H)(:C)(:C)		IPR028809	Voltage gated sodium channel, alpha-10 subunit		GO:0032461	positive regulation of protein oligomerization	gene10559	SLC35A1
sub372	C(~H)(:C)(:N)		IPR000953	Chromo/chromo shadow domain		GO:0001503	ossification	gene8440	NCK2
sub373	C(~H)(:N)		IPR029071	Ubiquitin-related domain		GO:0055007	cardiac muscle cell differentiation	gene9270	ITGB1BP1
sub374	C(~H)(~H)(~H)		IPR017932	Glutamine amidotransferase type 2 domain		GO:0008152	metabolic process	gene5529	PPP2R5E
sub375	C(~N)(~N)		IPR013518	Potassium channel, inwardly rectifying, Kir, cytoplasmic		GO:0060013	righting reflex	gene10153	CEBPZ
sub376	C(~N)(:C)		IPR000415	Nitroreductase-like		GO:0045986	negative regulation of smooth muscle contraction	gene10245	TIMM17B
sub377	C(~N)(:C)(:C)		IPR011603	2-oxoglutarate dehydrogenase E1 component		GO:0060135	maternal process involved in female pregnancy	gene7358	UGDH
sub378	C(~N)(:C)(:N)		IPR002408	Natriuretic peptide, brain type		GO:0031175	neuron projection development	gene22823	MTF2
sub379	C(~N)(:N)		IPR030164	Translocator protein		GO:0060070	canonical Wnt signaling pathway	gene2146	EZH2
sub380	C(~O)(~O)		IPR003092	Two pore domain potassium channel, TASK family		GO:0032497	detection of lipopolysaccharide	gene26292	MYCBP
sub381	C(~O)(:C)		IPR029047	Heat shock protein 70kD, peptide-binding domain		GO:0051279	regulation of release of sequestered calcium ion into cytosol	gene11072	DUSP14
sub382	C(~O)(:C)(:C)		IPR030475	Ribonucleotide reductase small subunit, acitve site		GO:0001819	positive regulation of cytokine production	gene8835	SOCS2
sub383	C(~S)(:C)		IPR000219	Dbl homology (DH) domain		GO:0021679	cerebellar molecular layer development	gene6195	RPS6KA1
sub384	C(:C)(:C)		IPR020636	Calcium/calmodulin-dependent/calcium-dependent protein kinase		GO:0035023	regulation of Rho protein signal transduction	gene348	APOE
sub385	C(:C)(:C)(:C)		IPR013649	Integrin alpha-2		GO:1990051	activation of protein kinase C activity	gene3280	HES1
sub386	C(:C)(:C)(:N)		IPR001664	Intermediate filament protein		GO:0035106	operant conditioning	gene8624	PSMG1
sub387	C(:C)(:N)		IPR013221	Mur ligase, central		GO:0035815	positive regulation of renal sodium excretion	gene6304	SATB1
sub388	C(:C)(:N)(:N)		IPR000298	Cytochrome c oxidase subunit III domain		GO:0001942	hair follicle development	gene1643	DDB2
sub389	C(:N)(:N)		IPR030656	Delta-aminolevulinic acid dehydratase, active site		GO:0042908	xenobiotic transport	gene890	CCNA2
sub390	N(~C)(~C)		IPR001460	Penicillin-binding protein, transpeptidase		GO:1902260	negative regulation of delayed rectifier potassium channel activity	gene256364	EML3
sub391	N(~C)(~C)(~C)		IPR018297	Adenylyl cyclase class-4/guanylyl cyclase, conserved site		GO:0006521	regulation of cellular amino acid metabolic process	gene11230	PRAF2
sub392	N(~C)(~C)(~H)		IPR017927	Ferredoxin reductase-type FAD-binding domain		GO:0007194	negative regulation of adenylate cyclase activity	gene6697	SPR
sub393	N(~C)(~H)		IPR005982	Thioredoxin reductase		GO:0021542	dentate gyrus development	gene22905	EPN2
sub394	N(~C)(~H)(~N)		IPR006097	Glutamate/phenylalanine/leucine/valine dehydrogenase, dimerisation domain		GO:0046636	negative regulation of alpha-beta T cell activation	gene9801	MRPL19
sub395	N(~C)(~O)		IPR020807	Polyketide synthase, dehydratase domain		GO:0006412	translation	gene9702	CEP57
sub396	N(~C)(:C)		IPR002937	Amine oxidase		GO:0007620	copulation	gene27095	TRAPPC3
sub397	N(~C)(:C)(:C)		IPR003607	HD/PDEase domain		GO:0072001	renal system development	gene24149	ZNF318
sub398	N(~H)(~N)		IPR004014	Cation-transporting P-type ATPase, N-terminal		GO:0006312	mitotic recombination	gene6810	STX4
sub399	N(~H)(:C)		IPR000398	Thymidylate synthase		GO:0007599	hemostasis	gene9670	IPO13
sub400	N(~H)(:C)(:C)		IPR001227	Acyl transferase domain		GO:0009631	cold acclimation	gene5092	PCBD1
sub401	N(~O)(~O)		IPR029576	Prostaglandin G/H synthase 2		GO:0050804	modulation of synaptic transmission	gene4331	MNAT1
sub402	N(~O)(:O)		IPR013662	RyR/IP3R Homology associated domain		GO:0071526	semaphorin-plexin signaling pathway	gene178	AGL
sub403	N(:C)(:C)		IPR023451	Thymidylate synthase/dCMP hydroxymethylase domain		GO:0090362	positive regulation of platelet-derived growth factor production	gene4016	LOXL1
sub404	N(:C)(:C)(:C)		IPR003877	SPRY domain		GO:0006171	cAMP biosynthetic process	gene4783	NFIL3
sub405	O(~C)(~C)		IPR016160	Aldehyde dehydrogenase, cysteine active site		GO:0048747	muscle fiber development	gene1459	CSNK2A2
sub406	O(~C)(~H)		IPR020067	Frizzled domain		GO:0071383	cellular response to steroid hormone stimulus	gene5867	RAB4A
sub407	O(~C)(~P)		IPR013310	Cysteinyl leukotriene receptor 1		GO:0021680	cerebellar Purkinje cell layer development	gene5423	POLB
sub408	O(~H)(~S)		IPR008254	Flavodoxin/nitric oxide synthase		GO:0003294	atrial ventricular junction remodeling	gene3480	IGF1R
sub409	O(:C)(:C)		IPR014721	Ribosomal protein S5 domain 2-type fold, subgroup		GO:0060512	prostate gland morphogenesis	gene2263	FGFR2
sub410	P(~C)(~C)		IPR016248	Fibroblast growth factor receptor family		GO:0048546	digestive tract morphogenesis	gene10150	MBNL2
sub411	P(~O)(~O)		IPR001709	Flavoprotein pyridine nucleotide cytochrome reductase		GO:0030814	regulation of cAMP metabolic process	gene9797	TATDN2
sub412	S(~C)(~C)		IPR001241	DNA topoisomerase, type IIA		GO:0061198	fungiform papilla formation	gene10206	TRIM13
sub413	S(~C)(~H)		IPR009072	Histone-fold		GO:0006904	vesicle docking involved in exocytosis	gene3162	HMOX1
sub414	S(~C)(~O)		IPR002298	DNA polymerase A		GO:0006541	glutamine metabolic process	gene4925	NUCB2
sub415	Si(~C)(~C)		IPR004031	PMP-22/EMP/MP20/Claudin superfamily		GO:0090107	regulation of high-density lipoprotein particle assembly	gene596	BCL2
sub416	C=C		IPR000363	Alpha 1D adrenoceptor		GO:0005980	glycogen catabolic process	gene5982	RFC2
sub417	C#C		IPR001098	DNA-directed DNA polymerase, family A, palm domain		GO:0048935	peripheral nervous system neuron development	gene8324	FZD7
sub418	C=N		IPR013781	Glycoside hydrolase, catalytic domain		GO:0051726	regulation of cell cycle	gene5261	PHKG2
sub419	C#N		IPR009431	Calcyon neuron-specific vesicular protein		GO:0002024	diet induced thermogenesis	gene1647	GADD45A
sub420	C=O		IPR001261	ArgE/DapE/ACY1/CPG2/YscS, conserved site		GO:0048680	positive regulation of axon regeneration	gene3909	LAMA3
sub421	C=S		IPR017926	Glutamine amidotransferase		GO:0035767	endothelial cell chemotaxis	gene6499	SKIV2L
sub422	N=N		IPR006691	DNA gyrase/topoisomerase IV, subunit A, C-terminal beta-pinwheel		GO:0032754	positive regulation of interleukin-5 production	gene701	BUB1B
sub423	N=O		IPR002011	Tyrosine-protein kinase, receptor class II, conserved site		GO:0042517	positive regulation of tyrosine phosphorylation of Stat3 protein	gene10165	SLC25A13
sub424	N=P		IPR002475	Bcl2-like		GO:0033146	regulation of intracellular estrogen receptor signaling pathway	gene23635	SSBP2
sub425	P=O		IPR032397	Rel homology dimerisation domain		GO:0019370	leukotriene biosynthetic process	gene10270	AKAP8
sub426	P=P		IPR026298	Blc2 family		GO:0060248	detection of cell density by contact stimulus involved in contact inhibition	gene10954	PDIA5
sub427	C(#C)(-C)		IPR014760	Serum albumin, N-terminal		GO:0007143	female meiotic division	gene22841	RAB11FIP2
sub428	C(#C)(-H)		IPR022702	DNA (cytosine-5)-methyltransferase 1, replication foci domain		GO:0002876	positive regulation of chronic inflammatory response to antigenic stimulus	gene23011	RAB21
sub429	C(#N)(-C)		IPR005826	Potassium channel, voltage dependent, Kv2.2		GO:0023021	termination of signal transduction	gene57149	LYRM1
sub430	C(-C)(-C)(=C)		IPR000699	RIH (RyR and IP3R Homology) domain		GO:0002042	cell migration involved in sprouting angiogenesis	gene5909	RAP1GAP
sub431	C(-C)(-C)(=N)		IPR004842	SLC12A transporter family		GO:1902533	positive regulation of intracellular signal transduction	gene6919	TCEA2
sub432	C(-C)(-C)(=O)		IPR001031	Thioesterase		GO:0008354	germ cell migration	gene4794	NFKBIE
sub433	C(-C)(-Cl)(=O)		IPR015421	Pyridoxal phosphate-dependent transferase, major region, subdomain 1		GO:0090141	positive regulation of mitochondrial fission	gene6182	MRPL12
sub434	C(-C)(-H)(=C)		IPR001922	Dopamine D2 receptor		GO:2001226	negative regulation of chloride transport	gene22926	ATF6
sub435	C(-C)(-H)(=N)		IPR013088	Zinc finger, NHR/GATA-type		GO:0002522	leukocyte migration involved in immune response	gene1052	CEBPD
sub436	C(-C)(-H)(=O)		IPR013761	Sterile alpha motif/pointed domain		GO:0006235	dTTP biosynthetic process	gene10681	GNB5
sub437	C(-C)(-N)(=C)		IPR004030	Nitric oxide synthase, N-terminal		GO:0060024	rhythmic synaptic transmission	gene1846	DUSP4
sub438	C(-C)(-N)(=N)		IPR003989	Vascular cell adhesion molecule-1		GO:0001780	neutrophil homeostasis	gene1050	CEBPA
sub439	C(-C)(-N)(=O)		IPR021064	Estrogen receptor beta, N-terminal		GO:0070256	negative regulation of mucus secretion	gene10810	WASF3
sub440	C(-C)(-O)(=O)		IPR000793	ATPase, F1/V1/A1 complex, alpha/beta subunit, C-terminal		GO:0060529	squamous basal epithelial stem cell differentiation involved in prostate gland acinus development	gene5613	PRKX
sub441	C(-C)(=C)		IPR004360	Glyoxalase/fosfomycin resistance/dioxygenase domain		GO:0038001	paracrine signaling	gene8884	SLC5A6
sub442	C(-C)(=N)		IPR001620	Dopamine D3 receptor		GO:0006182	cGMP biosynthetic process	gene4216	MAP3K4
sub443	C(-C)(=O)		IPR012345	STAT transcription factor, DNA-binding, subdomain		GO:0045954	positive regulation of natural killer cell mediated cytotoxicity	gene6790	AURKA
sub444	C(-Cl)(=O)		IPR001870	B30.2/SPRY domain		GO:0042307	positive regulation of protein import into nucleus	gene902	CCNH
sub445	C(-H)(-N)(=C)		IPR018146	Glyoxalase I, conserved site		GO:0021895	cerebral cortex neuron differentiation	gene7016	TESK1
sub446	C(-H)(=C)		IPR009137	Vascular endothelial growth factor receptor 3 (VEGFR3)		GO:0032780	negative regulation of ATPase activity	gene8318	CDC45
sub447	C(-H)(=N)		IPR011013	Galactose mutarotase-like domain		GO:0042776	mitochondrial ATP synthesis coupled proton transport	gene2309	FOXO3
sub448	C(-H)(=O)		IPR006115	6-phosphogluconate dehydrogenase, NADP-binding		GO:0000732	strand displacement	gene55556	ENOSF1
sub449	C(-N)(=C)		IPR001077	O-methyltransferase, family 2		GO:0070858	negative regulation of bile acid biosynthetic process	gene3454	IFNAR1
sub450	C(-N)(=N)		IPR023210	NADP-dependent oxidoreductase domain		GO:0006703	estrogen biosynthetic process	gene1017	CDK2
sub451	C(-N)(=O)		IPR000243	Peptidase T1A, proteasome beta-subunit		GO:0090272	negative regulation of fibroblast growth factor production	gene79071	ELOVL6
sub452	C(-O)(=O)		IPR018507	Cytochrome c oxidase, subunit VIa, conserved site		GO:0010595	positive regulation of endothelial cell migration	gene5366	PMAIP1
sub453	N(-C)(=C)		IPR001263	Phosphoinositide 3-kinase, accessory (PIK) domain		GO:0030879	mammary gland development	gene5289	PIK3C3
sub454	N(-C)(=O)		IPR012337	Ribonuclease H-like domain		GO:0071241	cellular response to inorganic substance	gene1385	CREB1
sub455	N(-O)(=O)		IPR013032	EGF-like, conserved site		GO:0061098	positive regulation of protein tyrosine kinase activity	gene5290	PIK3CA
sub456	P(-O)(=O)		IPR008966	Adhesion domain		GO:0051281	positive regulation of release of sequestered calcium ion into cytosol	gene2946	GSTM2
sub457	S(-C)(=O)		IPR000466	Adenosine A3 receptor		GO:0042596	fear response	gene8061	FOSL1
sub458	S(-O)(=O)		IPR014709	Glutathione synthase domain		GO:0021631	optic nerve morphogenesis	gene8321	FZD1
sub459	S(=O)(=O)		IPR005904	Hypoxanthine phosphoribosyl transferase		GO:0090212	negative regulation of establishment of blood-brain barrier	gene23659	PLA2G15
sub460	C-C-C#C		IPR000403	Phosphatidylinositol 3-/4-kinase, catalytic domain		GO:0030032	lamellipodium assembly	gene6622	SNCA
sub461	O-C-C=N		IPR008145	Guanylate kinase/L-type calcium channel beta subunit		GO:0060058	positive regulation of apoptotic process involved in mammary gland involution	gene4312	MMP1
sub462	O-C-C=O		IPR013787	S100/CaBP-9k-type, calcium binding, subdomain		GO:0046329	negative regulation of JNK cascade	gene5287	PIK3C2B
sub463	N:C-S-[#1]		IPR030052	VE-cadherin		GO:0060501	positive regulation of epithelial cell proliferation involved in lung morphogenesis	gene960	CD44
sub464	N-C-C=C		IPR016185	Pre-ATP-grasp domain		GO:0042823	pyridoxal phosphate biosynthetic process	gene1802	DPH2
sub465	O=S-C-C		IPR020858	Serum albumin-like		GO:0015742	alpha-ketoglutarate transport	gene5480	PPIC
sub466	N#C-C=C		IPR024583	Voltage-gated Na+ ion channel, cytoplasmic domain		GO:0043154	negative regulation of cysteine-type endopeptidase activity involved in apoptotic process	gene672	BRCA1
sub467	C=N-N-C		IPR001244	Prostaglandin DP receptor		GO:0051659	maintenance of mitochondrion location	gene10610	ST6GALNAC2
sub468	O=S-C-N		IPR000483	Cysteine-rich flanking region, C-terminal		GO:0061044	negative regulation of vascular wound healing	gene9641	IKBKE
sub469	S-S-C:C		IPR017857	Coagulation factor, subgroup, Gla domain		GO:0031069	hair follicle morphogenesis	gene2264	FGFR4
sub470	C:C-C=C		IPR013328	6-phosphogluconate dehydrogenase, domain 2		GO:0010882	regulation of cardiac muscle contraction by calcium ion signaling	gene9016	SLC25A14
sub471	S:C:C:C		IPR023333	Proteasome B-type subunit		GO:1903599	positive regulation of mitophagy	gene10668	CGRRF1
sub472	C:N:C-C		IPR000183	Ornithine/DAP/Arg decarboxylase		GO:0071805	potassium ion transmembrane transport	gene11007	CCDC85B
sub473	S-C:N:C		IPR011038	Calycin-like		GO:0009113	purine nucleobase biosynthetic process	gene65057	ACD
sub474	S:C:C:N		IPR008139	Saposin B type domain		GO:0048384	retinoic acid receptor signaling pathway	gene7020	TFAP2A
sub475	S-C=N-C		IPR024711	Catalase, mono-functional, haem-containing, clades 1 and 3		GO:0032700	negative regulation of interleukin-17 production	gene6461	SHB
sub476	C-O-C=C		IPR001557	L-lactate/malate dehydrogenase		GO:0048808	male genitalia morphogenesis	gene9738	CCP110
sub477	N-N-C:C		IPR031688	Voltage-gated calcium channel subunit alpha, C-terminal		GO:0045987	positive regulation of smooth muscle contraction	gene3775	KCNK1
sub478	S-C=N-[#1]		IPR000083	Fibronectin, type I		GO:0035509	negative regulation of myosin-light-chain-phosphatase activity	gene993	CDC25A
sub479	S-C-S-C		IPR006172	DNA-directed DNA polymerase, family B		GO:0043117	positive regulation of vascular permeability	gene9851	KIAA0753
sub480	C:S:C-C		IPR002226	Catalase haem-binding site		GO:0071400	cellular response to oleic acid	gene4690	NCK1
sub481	O-S-C:C		IPR002403	Cytochrome P450, E-class, group IV		GO:0043044	ATP-dependent chromatin remodeling	gene6804	STX1A
sub482	C:N-C:C		IPR018343	Carbonic anhydrase, CA4		GO:0014070	response to organic cyclic compound	gene5743	PTGS2
sub483	N-S-C:C		IPR012256	D-lactate dehydrogenase		GO:0007417	central nervous system development	gene5607	MAP2K5
sub484	N-C:N:C		IPR001224	Vasopressin V1A receptor		GO:0035491	positive regulation of leukotriene production involved in inflammatory response	gene9854	C2CD2L
sub485	N:C:C:N		IPR016966	Thiamin pyrophosphokinase, eukaryotic		GO:0015842	synaptic vesicle amine transport	gene9712	USP6NL
sub486	N-C:N:N		IPR020835	Catalase-like domain		GO:0006536	glutamate metabolic process	gene355	FAS
sub487	N-C=N-C		IPR016187	C-type lectin fold		GO:0071468	cellular response to acidic pH	gene5498	PPOX
sub488	N-C=N-[#1]		IPR023780	Chromo domain		GO:0002674	negative regulation of acute inflammatory response	gene10329	TMEM5
sub489	N-C-S-C		IPR010159	N-acyl-L-amino-acid amidohydrolase		GO:0071455	cellular response to hyperoxia	gene10845	CLPX
sub490	C-C-C=C		IPR013706	3'5'-cyclic nucleotide phosphodiesterase N-terminal		GO:1903263	positive regulation of serine phosphorylation of STAT3 protein	gene9183	ZW10
sub491	C-N:C-[#1]		IPR014847	FERM adjacent (FA)		GO:0021771	lateral geniculate nucleus development	gene9833	MELK
sub492	N-C:O:C		IPR000120	Amidase		GO:0014009	glial cell proliferation	gene899	CCNF
sub493	O=C-C:C		IPR017320	Histone deacetylase class II, eukaryotic		GO:1903891	regulation of ATF6-mediated unfolded protein response	gene5883	RAD9A
sub494	O=C-C:N		IPR000341	Phosphatidylinositol 3-kinase Ras-binding (PI3K RBD) domain		GO:0045086	positive regulation of interleukin-2 biosynthetic process	gene10732	TCFL5
sub495	C-N-C:C		IPR004749	Organic cation transport protein/SVOP		GO:0002685	regulation of leukocyte migration	gene10782	ZNF274
sub496	N:N-C-[#1]		IPR004625	Pyridoxal phosphate (active vitamin B6) biosynthesis, pyridoxal kinase		GO:0009168	purine ribonucleoside monophosphate biosynthetic process	gene3385	ICAM3
sub497	O-C:C:N		IPR002433	Ornithine decarboxylase		GO:0015884	folic acid transport	gene1662	DDX10
sub498	O-C=C-C		IPR009030	Growth factor receptor cysteine-rich domain		GO:0072285	mesenchymal to epithelial transition involved in metanephric renal vesicle formation	gene79090	TRAPPC6A
sub499	N-C:C:N		IPR000610	5-Hydroxytryptamine 1A receptor		GO:0001936	regulation of endothelial cell proliferation	gene8851	CDK5R1
sub500	C-S-C:C		IPR004056	Potassium channel, voltage dependent, Kv4.3		GO:0001661	conditioned taste aversion	gene22809	ATF5
sub501	Cl-C:C-C		IPR008266	Tyrosine-protein kinase, active site		GO:2000251	positive regulation of actin cytoskeleton reorganization	gene6777	STAT5B
sub502	N-C=C-[#1]		IPR018486	Hemopexin, conserved site		GO:0038185	intracellular bile acid receptor signaling pathway	gene9134	CCNE2
sub503	Cl-C:C-[#1]		IPR017900	4Fe-4S ferredoxin, iron-sulphur binding, conserved site		GO:0071679	commissural neuron axon guidance	gene11157	LSM6
sub504	N:C:N-C		IPR014031	Beta-ketoacyl synthase, C-terminal		GO:0010193	response to ozone	gene10320	IKZF1
sub505	Cl-C:C-O		IPR018184	Integrin alpha chain, C-terminal cytoplasmic region, conserved site		GO:0033077	T cell differentiation in thymus	gene1062	CENPE
sub506	C-C:N:C		IPR011075	Tetracycline transcriptional regulator, TetR-related, C-terminal		GO:0032728	positive regulation of interferon-beta production	gene3815	KIT
sub507	C-C-S-C		IPR008146	Glutamine synthetase, catalytic domain		GO:0007623	circadian rhythm	gene3682	ITGAE
sub508	S=C-N-C		IPR027263	Mast/stem cell growth factor receptor		GO:0031648	protein destabilization	gene3553	IL1B
sub509	Br-C:C-C		IPR013130	Ferric reductase transmembrane component-like domain		GO:0071318	cellular response to ATP	gene4998	ORC1
sub510	[#1]-N-N-[#1]		IPR001628	Zinc finger, nuclear hormone receptor-type		GO:0051918	negative regulation of fibrinolysis	gene10046	MAMLD1
sub511	S=C-N-[#1]		IPR005440	Gamma-aminobutyric-acid A receptor, gamma 3 subunit		GO:0019088	immortalization of host cell by virus	gene6443	SGCB
sub512	C-[As]-O-[#1]		IPR024034	ATPase, F1 complex beta subunit/V1 complex, C-terminal		GO:1903779	regulation of cardiac conduction	gene5891	MOK
sub513	S:C:C-[#1]		IPR017355	Tumour necrosis factor ligand 10/11		GO:0040020	regulation of meiotic nuclear division	gene958	CD40
sub514	O-N-C-C		IPR005189	Focal adhesion kinase, targeting (FAT) domain		GO:0001696	gastric acid secretion	gene8800	PEX11A
sub515	N-N-C-C		IPR015940	Ubiquitin-associated domain		GO:0060373	regulation of ventricular cardiac muscle cell membrane depolarization	gene1212	CLTB
sub516	[#1]-C=C-[#1]		IPR003602	DNA topoisomerase, type IA, DNA-binding domain		GO:0048708	astrocyte differentiation	gene965	CD58
sub517	N-N-C-N		IPR027290	Platelet-derived growth factor receptor alpha		GO:0060694	regulation of cholesterol transporter activity	gene5357	PLS1
sub518	O=C-N-N		IPR016163	Aldehyde dehydrogenase, C-terminal		GO:0045444	fat cell differentiation	gene5110	PCMT1
sub519	N=C-N-C		IPR016173	D-lactate dehydrogenase, C-terminal subdomain 2		GO:0006821	chloride transport	gene5971	RELB
sub520	C=C-C:C		IPR003930	Potassium channel, calcium-activated, BK, beta subunit		GO:0043123	positive regulation of I-kappaB kinase/NF-kappaB signaling	gene2769	GNA15
sub521	C:N-C-[#1]		IPR022590	Peroxisome proliferator-activated receptor gamma, N-terminal		GO:0071901	negative regulation of protein serine/threonine kinase activity	gene8821	INPP4B
sub522	C-N-N-[#1]		IPR016130	Protein-tyrosine phosphatase, active site		GO:0071838	cell proliferation in bone marrow	gene874	CBR3
sub523	N:C:C-C		IPR002232	5-Hydroxytryptamine 6 receptor		GO:0007589	body fluid secretion	gene1111	CHEK1
sub524	C-C=C-C		IPR003644	Na-Ca exchanger/integrin-beta4		GO:0030514	negative regulation of BMP signaling pathway	gene4088	SMAD3
sub525	[As]-C:C-[#1]		IPR017456	CTP synthase, N-terminal		GO:2000121	regulation of removal of superoxide radicals	gene1605	DAG1
sub526	Cl-C:C-Cl		IPR011991	Winged helix-turn-helix DNA-binding domain		GO:1903377	negative regulation of oxidative stress-induced neuron intrinsic apoptotic signaling pathway	gene5255	PHKA1
sub527	C:C:N-[#1]		IPR004049	Potassium channel, voltage dependent, Kv1.2		GO:0042998	positive regulation of Golgi to plasma membrane protein transport	gene4303	FOXO4
sub528	[#1]-N-C-[#1]		IPR008352	Mitogen-activated protein (MAP) kinase, p38		GO:0050769	positive regulation of neurogenesis	gene9488	PIGB
sub529	Cl-C-C-Cl		IPR008102	Histamine H4 receptor		GO:0014733	regulation of skeletal muscle adaptation	gene5154	PDGFA
sub530	N:C-C:C		IPR006026	Peptidase, metallopeptidase		GO:0022407	regulation of cell-cell adhesion	gene843	CASP10
sub531	S-C:C-C		IPR004108	Iron hydrogenase, large subunit, C-terminal		GO:0000050	urea cycle	gene2690	GHR
sub532	S-C:C-[#1]		IPR028466	DNA topoisomerase II-alpha		GO:0070527	platelet aggregation	gene727	C5
sub533	S-C:C-N		IPR000299	FERM domain		GO:0060687	regulation of branching involved in prostate gland morphogenesis	gene695	BTK
sub534	S-C:C-O		IPR008079	Voltage-dependent calcium channel, L-type, beta-3 subunit		GO:0007173	epidermal growth factor receptor signaling pathway	gene10557	RPP38
sub535	O=C-C-C		IPR011761	ATP-grasp fold		GO:0033032	regulation of myeloid cell apoptotic process	gene51375	SNX7
sub536	O=C-C-N		IPR000500	Connexin		GO:0060242	contact inhibition	gene4846	NOS3
sub537	O=C-C-O		IPR024689	Proteasome beta subunit, C-terminal		GO:0006270	DNA replication initiation	gene57147	SCYL3
sub538	N=C-C-C		IPR001217	Transcription factor STAT		GO:0030301	cholesterol transport	gene211	ALAS1
sub539	N=C-C-[#1]		IPR013749	Pyridoxamine kinase/Phosphomethylpyrimidine kinase		GO:0002526	acute inflammatory response	gene9143	SYNGR3
sub540	C-N-C-[#1]		IPR010582	Catalase immune-responsive domain		GO:0042756	drinking behavior	gene670	BPHL
sub541	O-C:C-C		IPR003609	PAN/Apple domain		GO:0032825	positive regulation of natural killer cell differentiation	gene11232	POLG2
sub542	O-C:C-[#1]		IPR020046	5'-3' exonuclease, alpha-helical arch, N-terminal		GO:0010742	macrophage derived foam cell differentiation	gene9221	NOLC1
sub543	O-C:C-N		IPR030157	Voltage-dependent calcium channel, L-type, alpha-1F subunit		GO:0051402	neuron apoptotic process	gene4776	NFATC4
sub544	O-C:C-O		IPR000330	SNF2-related, N-terminal domain		GO:1901381	positive regulation of potassium ion transmembrane transport	gene8900	CCNA1
sub545	N-C:C-C		IPR029063	S-adenosyl-L-methionine-dependent methyltransferase		GO:0060729	intestinal epithelial structure maintenance	gene5427	POLE2
sub546	N-C:C-[#1]		IPR000519	P-type trefoil domain		GO:0060080	inhibitory postsynaptic potential	gene9093	DNAJA3
sub547	N-C:C-N		IPR000565	DNA topoisomerase, type IIA, subunit B		GO:0035791	platelet-derived growth factor receptor-beta signaling pathway	gene22887	FOXJ3
sub548	O-C-C:C		IPR008936	Rho GTPase activation protein		GO:0055062	phosphate ion homeostasis	gene6050	RNH1
sub549	N-C-C:C		IPR017938	Riboflavin synthase-like beta-barrel		GO:0031639	plasminogen activation	gene5889	RAD51C
sub550	Cl-C-C-C		IPR008368	Voltage-dependent calcium channel, gamma subunit		GO:0060745	mammary gland branching involved in pregnancy	gene2042	EPHA3
sub551	Cl-C-C-O		IPR026544	Smoothened		GO:0008631	intrinsic apoptotic signaling pathway in response to oxidative stress	gene5583	PRKCH
sub552	C:C-C:C		IPR028459	Tyrosine-protein kinase Fgr		GO:0043306	positive regulation of mast cell degranulation	gene2523	FUT1
sub553	O=C-C=C		IPR000845	Nucleoside phosphorylase domain		GO:0006954	inflammatory response	gene154	ADRB2
sub554	Br-C-C-C		IPR008101	Gamma-aminobutyric-acid A receptor theta subunit		GO:0090073	positive regulation of protein homodimerization activity	gene2553	GABPB1
sub555	N=C-C=C		IPR021891	Telomerase ribonucleoprotein complex - RNA-binding domain		GO:0071285	cellular response to lithium ion	gene1950	EGF
sub556	C=C-C-C		IPR023346	Lysozyme-like domain		GO:0007254	JNK cascade	gene9928	KIF14
sub557	N:C-O-[#1]		IPR018039	Intermediate filament protein, conserved site		GO:0045591	positive regulation of regulatory T cell differentiation	gene2115	ETV1
sub558	O=N-C:C		IPR016172	D-lactate dehydrogenase, C-terminal subdomain 1		GO:1901895	negative regulation of calcium-transporting ATPase activity	gene1452	CSNK1A1
sub559	O-C-N-[#1]		IPR022407	Oxidoreductase, molybdopterin binding site		GO:2001259	positive regulation of cation channel activity	gene9448	MAP4K4
sub560	N-C-N-C		IPR005615	Glutathione synthase, eukaryotic		GO:0097421	liver regeneration	gene2745	GLRX
sub561	Cl-C-C=O		IPR023650	Beta-lactamase, class-A active site		GO:0010656	negative regulation of muscle cell apoptotic process	gene5777	PTPN6
sub562	Br-C-C=O		IPR032815	Peptidase S8, pro-domain		GO:0060333	interferon-gamma-mediated signaling pathway	gene10898	CPSF4
sub563	O-C-O-C		IPR004724	Epithelial sodium channel		GO:0006154	adenosine catabolic process	gene9170	LPAR2
sub564	C=C-C=C		IPR000073	Alpha/beta hydrolase fold-1		GO:0034123	positive regulation of toll-like receptor signaling pathway	gene1677	DFFB
sub565	C:C-O-C		IPR005437	Gamma-aminobutyric-acid A receptor, gamma subunit		GO:0038161	prolactin signaling pathway	gene23443	SLC35A3
sub566	O-C-C-N		IPR002228	Muscarinic acetylcholine receptor M1		GO:0021853	cerebral cortex GABAergic interneuron migration	gene10013	HDAC6
sub567	O-C-C-O		IPR001063	Ribosomal protein L22/L17		GO:1901300	positive regulation of hydrogen peroxide-mediated programmed cell death	gene2736	GLI2
sub568	N#C-C-C		IPR021668	Telomere-length maintenance and DNA damage repair		GO:0048589	developmental growth	gene1029	CDKN2A
sub569	N-C-C-N		IPR016257	Ephrin receptor type-A /type-B		GO:0055078	sodium ion homeostasis	gene1870	E2F2
sub570	C:C-C-C		IPR002909	IPT domain		GO:0071354	cellular response to interleukin-6	gene1021	CDK6
sub571	[#1]-C-O-[#1]		IPR004055	Potassium channel, voltage dependent, Kv4.2		GO:0060765	regulation of androgen receptor signaling pathway	gene207	AKT1
sub572	N:C:N:C		IPR002528	Multi antimicrobial extrusion protein		GO:0002086	diaphragm contraction	gene840	CASP7
sub573	O-C-C=C		IPR003979	Tropoelastin		GO:0043523	regulation of neuron apoptotic process	gene10318	TNIP1
sub574	O-C-C:C-C		IPR011270	Purine nucleoside phosphorylase I, inosine/guanosine-specific		GO:0030518	intracellular steroid hormone receptor signaling pathway	gene7015	TERT
sub575	O-C-C:C-O		IPR001946	Alpha 2A adrenoceptor		GO:0032094	response to food	gene5788	PTPRC
sub576	N=C-C:C-[#1]		IPR009147	Cystic fibrosis transmembrane conductance regulator		GO:0006157	deoxyadenosine catabolic process	gene7048	TGFBR2
sub577	C:C-N-C:C		IPR002290	Serine/threonine/dual specificity protein kinase, catalytic domain		GO:0035726	common myeloid progenitor cell proliferation	gene4775	NFATC3
sub578	C-C:C-C:C		IPR003084	Histone deacetylase		GO:0032310	prostaglandin secretion	gene5880	RAC2
sub579	O=C-C-C-C		IPR001849	Pleckstrin homology domain		GO:0001504	neurotransmitter uptake	gene9533	POLR1C
sub580	O=C-C-C-N		IPR014043	Acyl transferase		GO:0051712	positive regulation of killing of cells of other organism	gene4791	NFKB2
sub581	O=C-C-C-O		IPR011074	CRAL/TRIO, N-terminal domain		GO:0009143	nucleoside triphosphate catabolic process	gene6850	SYK
sub582	C-C-C-C-C		IPR029016	GAF domain-like		GO:0006346	methylation-dependent chromatin silencing	gene8573	CASK
sub583	Cl-C:C-O-C		IPR001353	Proteasome, subunit alpha/beta		GO:0006688	glycosphingolipid biosynthetic process	gene8202	NCOA3
sub584	C:C-C=C-C		IPR000128	Progesterone receptor		GO:0001997	positive regulation of the force of heart contraction by epinephrine-norepinephrine	gene5715	PSMD9
sub585	C-C:C-N-C		IPR013680	Voltage-dependent calcium channel, alpha-2/delta subunit, conserved region		GO:2000060	positive regulation of protein ubiquitination involved in ubiquitin-dependent protein catabolic process	gene5627	PROS1
sub586	C-S-C-C-C		IPR004729	Transient receptor potential channel		GO:0003158	endothelium development	gene22794	CASC3
sub587	N-C:C-O-[#1]		IPR001791	Laminin G domain		GO:0045217	cell-cell junction maintenance	gene4582	MUC1
sub588	O=C-C-C=O		IPR002209	Fibroblast growth factor family		GO:0002774	Fc receptor mediated inhibitory signaling pathway	gene7982	ST7
sub589	C-C:C-O-C		IPR015409	D-lactate dehydrogenase, membrane binding, C-terminal		GO:0097324	melanocyte migration	gene4931	NVL
sub590	C-C:C-O-[#1]		IPR002933	Peptidase M20		GO:0045672	positive regulation of osteoclast differentiation	gene4208	MEF2C
sub591	Cl-C-C-C-C		IPR023600	Folylpolyglutamate synthase, eukaryota		GO:0030178	negative regulation of Wnt signaling pathway	gene11261	CHP1
sub592	N-C-C-C-C		IPR000162	GPCR, family 3, metabotropic glutamate receptor		GO:0006595	polyamine metabolic process	gene8091	HMGA2
sub593	N-C-C-C-N		IPR012848	Aspartic peptidase, N-terminal		GO:0060347	heart trabecula formation	gene835	CASP2
sub594	C-O-C-C=C		IPR013278	Apoptosis regulator, Bcl-2		GO:1902303	negative regulation of potassium ion export	gene51599	LSR
sub595	C:C-C-C-C		IPR000708	Prostanoid EP1 receptor		GO:0022616	DNA strand elongation	gene10892	MALT1
sub596	N=C-N-C-C		IPR022644	Orn/DAP/Arg decarboxylase 2, N-terminal		GO:0014033	neural crest cell differentiation	gene9519	TBPL1
sub597	O=C-C-C:C		IPR032476	Carnitine O-palmitoyltransferase, N-terminal		GO:0034158	toll-like receptor 8 signaling pathway	gene1500	CTNND1
sub598	Cl-C:C:C-C		IPR011268	Purine nucleoside phosphorylase		GO:0060374	mast cell differentiation	gene57019	CIAPIN1
sub599	[#1]-C-C=C-[#1]		IPR029589	Thyroid peroxidase		GO:0031547	brain-derived neurotrophic factor receptor signaling pathway	gene581	BAX
sub600	N-C:C:C-C		IPR008051	Voltage gated sodium channel, alpha-1 subunit		GO:0016125	sterol metabolic process	gene5468	PPARG
sub601	N-C:C:C-N		IPR000209	Peptidase S8/S53 domain		GO:0034504	protein localization to nucleus	gene6709	SPTAN1
sub602	O=C-C-N-C		IPR001331	Guanine-nucleotide dissociation stimulator, CDC24, conserved site		GO:0046038	GMP catabolic process	gene1981	EIF4G1
sub603	C-C:C:C-C		IPR003111	ATP-dependent protease La (LON), substrate-binding domain		GO:0006590	thyroid hormone generation	gene10493	VAT1
sub604	C-O-C-C:C		IPR029702	DNA polymerase alpha catalytic subunit		GO:0015939	pantothenate metabolic process	gene23499	MACF1
sub605	O=C-C-O-C		IPR024178	Oestrogen receptor/oestrogen-related receptor		GO:1903142	positive regulation of establishment of endothelial barrier	gene142	PARP1
sub606	O-C:C-C-C		IPR013760	DNA topoisomerase, type IIA-like domain		GO:0006972	hyperosmotic response	gene2222	FDFT1
sub607	N-C-C-C:C		IPR001413	Dopamine D1 receptor		GO:0071320	cellular response to cAMP	gene3312	HSPA8
sub608	C-C-C-C:C		IPR001630	cAMP response element binding (CREB) protein		GO:0014850	response to muscle activity	gene9124	PDLIM1
sub609	Cl-C-C-N-C		IPR000585	Hemopexin-like domain		GO:0031649	heat generation	gene1983	EIF5
sub610	C-O-C-O-C		IPR023616	Cytochrome c oxidase, subunit I domain		GO:0036343	psychomotor behavior	gene595	CCND1
sub611	N-C-C-N-C		IPR016180	Ribosomal protein L10e/L16		GO:0001974	blood vessel remodeling	gene54499	TMCO1
sub612	N-C-O-C-C		IPR000622	K/Cl co-transporter 1		GO:0090315	negative regulation of protein targeting to membrane	gene5018	OXA1L
sub613	C-N-C-C-C		IPR018303	P-type ATPase, phosphorylation site		GO:0043507	positive regulation of JUN kinase activity	gene998	CDC42
sub614	C-C-O-C-C		IPR013799	STAT transcription factor, protein interaction		GO:0071880	adenylate cyclase-activating adrenergic receptor signaling pathway	gene1831	TSC22D3
sub615	N-C-C-O-C		IPR025993	Ceramide glucosyltransferase		GO:0006811	ion transport	gene5747	PTK2
sub616	C:C:N:N:C		IPR002452	Alpha tubulin		GO:0010758	regulation of macrophage chemotaxis	gene128	ADH5
sub617	C-C-C-O-[#1]		IPR028688	Matrix metalloproteinase-9		GO:0045636	positive regulation of melanocyte differentiation	gene7905	REEP5
sub618	C:C-C-C:C		IPR023566	Peptidyl-prolyl cis-trans isomerase, FKBP-type		GO:0008050	female courtship behavior	gene1848	DUSP6
sub619	O-C-C=C-C		IPR030480	Natriuretic peptide, conserved site		GO:0045732	positive regulation of protein catabolic process	gene3122	HLA-DRA
sub620	C:C-O-C-C		IPR001696	Voltage gated sodium channel, alpha subunit		GO:0006400	tRNA modification	gene51382	ATP6V1D
sub621	N-C:C:C:N		IPR017975	Tubulin, conserved site		GO:0030073	insulin secretion	gene54205	CYCS
sub622	O=C-O-C:C		IPR001734	Sodium/solute symporter		GO:0071615	oxidative deethylation	gene831	CAST
sub623	O=C-C:C-C		IPR013833	Cytochrome c oxidase, subunit III, 4-helical bundle		GO:0035813	regulation of renal sodium excretion	gene3964	LGALS8
sub624	O=C-C:C-N		IPR016070	Cytochrome c oxidase subunit VIII/photosystem I reaction centre subunit IX		GO:0008610	lipid biosynthetic process	gene8678	BECN1
sub625	O=C-C:C-O		IPR005821	Ion transport domain		GO:0002479	antigen processing and presentation of exogenous peptide antigen via MHC class I, TAP-dependent	gene501	ALDH7A1
sub626	C-O-C:C-C		IPR008053	Voltage gated sodium channel, alpha-5 subunit		GO:0050856	regulation of T cell receptor signaling pathway	gene6774	STAT3
sub627	O=[As]-C:C:C		IPR013800	STAT transcription factor, all-alpha domain		GO:0032967	positive regulation of collagen biosynthetic process	gene10049	DNAJB6
sub628	C-N-C-C:C		IPR013767	PAS fold		GO:0035264	multicellular organism growth	gene50813	COPS7A
sub629	S-C:C:C-N		IPR027302	Glutamine synthetase, N-terminal conserved site		GO:2000344	positive regulation of acrosome reaction	gene5696	PSMB8
sub630	O-C:C-O-C		IPR030154	Voltage-dependent calcium channel,T-type, alpha-1G subunit		GO:1900087	positive regulation of G1/S transition of mitotic cell cycle	gene7511	XPNPEP1
sub631	O-C:C-O-[#1]		IPR018979	FERM, N-terminal		GO:0007565	female pregnancy	gene5900	RALGDS
sub632	C-C-O-C:C		IPR013090	Phospholipase A2, active site		GO:0060736	prostate gland growth	gene11151	CORO1A
sub633	N-C-C:C-C		IPR013608	VWA N-terminal		GO:0000122	negative regulation of transcription from RNA polymerase II promoter	gene51031	GLOD4
sub634	C-C-C:C-C		IPR002331	Pancreatic lipase		GO:2000213	positive regulation of glutamate metabolic process	gene1738	DLD
sub635	N-N-C-N-[#1]		IPR001292	Oestrogen receptor		GO:0006814	sodium ion transport	gene7866	IFRD2
sub636	C-N-C-N-C		IPR000719	Protein kinase domain		GO:1903715	regulation of aerobic respiration	gene7105	TSPAN6
sub637	O-C-C-C-C		IPR009136	Vascular endothelial growth factor receptor 2 (VEGFR2)		GO:1900159	positive regulation of bone mineralization involved in bone maturation	gene1027	CDKN1B
sub638	O-C-C-C-N		IPR011160	Sphingomyelin phosphodiesterase		GO:0010752	regulation of cGMP-mediated signaling	gene9128	PRPF4
sub639	O-C-C-C-O		IPR000497	Dopamine D5 receptor		GO:0000186	activation of MAPKK activity	gene1534	CYB561
sub640	C=C-C-C-C		IPR024946	Arginine repressor C-terminal-like domain		GO:0002315	marginal zone B cell differentiation	gene4125	MAN2B1
sub641	O-C-C-C=C		IPR011500	GPCR, family 3, nine cysteines domain		GO:1902259	regulation of delayed rectifier potassium channel activity	gene79143	MBOAT7
sub642	O-C-C-C=O		IPR001731	Delta-aminolevulinic acid dehydratase		GO:0045721	negative regulation of gluconeogenesis	gene2353	FOS
sub643	[#1]-C-C-N-[#1]		IPR013732	Protein-arginine deiminase (PAD) N-terminal		GO:1902943	positive regulation of voltage-gated chloride channel activity	gene84617	TUBB6
sub644	C-C=N-N-C		IPR000667	Peptidase S13, D-Ala-D-Ala carboxypeptidase C		GO:0050680	negative regulation of epithelial cell proliferation	gene873	CBR1
sub645	O=C-N-C-C		IPR013099	Potassium channel domain		GO:0007600	sensory perception	gene10227	MFSD10
sub646	O=C-N-C-[#1]		IPR015088	Zinc finger, DNA-directed DNA polymerase, family B, alpha		GO:0010842	retina layer formation	gene10174	SORBS3
sub647	O=C-N-C-N		IPR014782	Peptidase M1, membrane alanine aminopeptidase, N-terminal		GO:0019896	axon transport of mitochondrion	gene9126	SMC3
sub648	O=N-C:C-N		IPR006094	FAD linked oxidase, N-terminal		GO:0040012	regulation of locomotion	gene2810	SFN
sub649	O=N-C:C-O		IPR000844	ATP-binding cassette subfamily C member 8		GO:0006104	succinyl-CoA metabolic process	gene2063	NR2F6
sub650	O=C-N-C=O		IPR001314	Peptidase S1A, chymotrypsin-type		GO:0032717	negative regulation of interleukin-8 production	gene7106	TSPAN4
sub651	O-C:C:C-C		IPR024072	Dihydrofolate reductase-like domain		GO:0042632	cholesterol homeostasis	gene4616	GADD45B
sub652	O-C:C:C-N		IPR005829	Sugar transporter, conserved site		GO:0006177	GMP biosynthetic process	gene11168	PSIP1
sub653	O-C:C:C-O		IPR030278	Bile salt export pump		GO:0051963	regulation of synapse assembly	gene3551	IKBKB
sub654	N-C-N-C-C		IPR011615	p53, DNA-binding domain		GO:0046544	development of secondary male sexual characteristics	gene572	BAD
sub655	O-C-C-C:C		IPR008132	5-hydroxytryptamine 3 receptor		GO:0010942	positive regulation of cell death	gene6813	STXBP2
sub656	C-C-N-C-C		IPR028338	Thiamine transporter 1		GO:1903347	negative regulation of bicellular tight junction assembly	gene10057	ABCC5
sub657	C-N-C:C-C		IPR013757	Type IIA DNA topoisomerase subunit A, alpha-helical domain		GO:0060463	lung lobe morphogenesis	gene11004	KIF2C
sub658	C-C-S-C-C		IPR001093	IMP dehydrogenase/GMP reductase		GO:0050690	regulation of defense response to virus by virus	gene2887	GRB10
sub659	O-C-C-N-C		IPR022398	Peptidase S8, subtilisin, His-active site		GO:0006766	vitamin metabolic process	gene9181	ARHGEF2
sub660	C-C=C-C-C		IPR001390	Gamma-aminobutyric-acid A receptor, alpha subunit		GO:0097021	lymphocyte migration into lymphoid organs	gene9212	AURKB
sub661	O-C-O-C-C		IPR002420	Phosphatidylinositol 3-kinase, C2 domain		GO:0071476	cellular hypotonic response	gene8569	MKNK1
sub662	O-C-C-O-C		IPR003278	Potassium channel, inwardly rectifying, Kir6.1		GO:2000544	regulation of endothelial cell chemotaxis to fibroblast growth factor	gene6119	RPA3
sub663	O-C-C-O-[#1]		IPR021184	Tumour necrosis factor, conserved site		GO:0016264	gap junction assembly	gene5873	RAB27A
sub664	C-C=C-C=C		IPR004046	Glutathione S-transferase, C-terminal		GO:0010868	negative regulation of triglyceride biosynthetic process	gene50810	HDGFRP3
sub665	N-C:C-C-C		IPR000048	IQ motif, EF-hand binding site		GO:0003104	positive regulation of glomerular filtration	gene2954	GSTZ1
sub666	C=C-C-O-C		IPR013806	Kringle-like fold		GO:1900454	positive regulation of long term synaptic depression	gene23212	RRS1
sub667	C=C-C-O-[#1]		IPR031303	DNA methylase, C-5 cytosine-specific, conserved site		GO:0048265	response to pain	gene8726	EED
sub668	C-C:C-C-C		IPR013121	Ferric reductase, NAD binding domain		GO:0046111	xanthine biosynthetic process	gene2770	GNAI1
sub669	Cl-C:C-C=O		IPR000157	Toll/interleukin-1 receptor homology (TIR) domain		GO:0034197	triglyceride transport	gene58497	PRUNE
sub670	Br-C:C:C-C		IPR011496	Beta-N-acetylglucosaminidase		GO:0022008	neurogenesis	gene2048	EPHB2
sub671	O=C-C=C-C		IPR002347	Glucose/ribitol dehydrogenase		GO:0040018	positive regulation of multicellular organism growth	gene2625	GATA3
sub672	O=C-C=C-[#1]		IPR032710	NTF2-like domain		GO:0046638	positive regulation of alpha-beta T cell differentiation	gene39	ACAT2
sub673	O=C-C=C-N		IPR003102	Coactivator CBP, pKID		GO:0002155	regulation of thyroid hormone mediated signaling pathway	gene5058	PAK1
sub674	N-C-N-C:C		IPR006202	Neurotransmitter-gated ion-channel ligand-binding domain		GO:0048639	positive regulation of developmental growth	gene1070	CETN3
sub675	Br-C-C-C:C		IPR000980	SH2 domain		GO:0072672	neutrophil extravasation	gene868	CBLB
sub676	N#C-C-C-C		IPR013872	p53 transactivation domain		GO:0019372	lipoxygenase pathway	gene2624	GATA2
sub677	C-C=C-C:C		IPR008365	Prostanoid receptor		GO:0071395	cellular response to jasmonic acid stimulus	gene7043	TGFB3
sub678	C-C-C=C-C		IPR005827	Potassium channel, voltage dependent, KCNQ1		GO:0048565	digestive tract development	gene2920	CXCL2
sub679	C-C-C-C-C-C		IPR001952	Alkaline phosphatase		GO:0086064	cell communication by electrical coupling involved in cardiac conduction	gene85236	HIST1H2BK
sub680	O-C-C-C-C-C		IPR018378	C-type lectin, conserved site		GO:1990035	calcium ion import into cell	gene310	ANXA7
sub681	O-C-C-C-C-O		IPR004837	Sodium/calcium exchanger membrane region		GO:0032727	positive regulation of interferon-alpha production	gene6696	SPP1
sub682	O-C-C-C-C-N		IPR015798	Copper amine oxidase, C-terminal		GO:0045494	photoreceptor cell maintenance	gene22827	PUF60
sub683	N-C-C-C-C-C		IPR018430	Carbonic anhydrase, CA-XII		GO:1900122	positive regulation of receptor binding	gene8837	CFLAR
sub684	O=C-C-C-C-C		IPR029609	Myeloperoxidase		GO:0070305	response to cGMP	gene5588	PRKCQ
sub685	O=C-C-C-C-N		IPR005439	Gamma-aminobutyric-acid A receptor, gamma 2 subunit		GO:0071300	cellular response to retinoic acid	gene5603	MAPK13
sub686	O=C-C-C-C-O		IPR000779	Interleukin-2		GO:0030263	apoptotic chromosome condensation	gene2534	FYN
sub687	O=C-C-C-C=O		IPR001811	Chemokine interleukin-8-like domain		GO:0002636	positive regulation of germinal center formation	gene116832	RPL39L
sub688	C-C-C-C-C-C-C		IPR005451	Voltage-dependent calcium channel, L-type, alpha-1C subunit		GO:0035799	ureter maturation	gene5321	PLA2G4A
sub689	O-C-C-C-C-C-C		IPR013818	Lipase, N-terminal		GO:0006909	phagocytosis	gene8444	DYRK3
sub690	O-C-C-C-C-C-O		IPR011001	Saposin-like		GO:0021702	cerebellar Purkinje cell differentiation	gene4200	ME2
sub691	O-C-C-C-C-C-N		IPR029052	Metallo-dependent phosphatase-like		GO:0002763	positive regulation of myeloid leukocyte differentiation	gene47	ACLY
sub692	O=C-C-C-C-C-C		IPR020731	Apoptosis regulator, Bcl-2, BH4 motif, conserved site		GO:0006099	tricarboxylic acid cycle	gene11200	CHEK2
sub693	O=C-C-C-C-C-O		IPR009020	Proteinase inhibitor, propeptide		GO:0006661	phosphatidylinositol biosynthetic process	gene2852	GPER1
sub694	O=C-C-C-C-C=O		IPR013543	Calcium/calmodulin-dependent protein kinase II, association-domain		GO:0060155	platelet dense granule organization	gene10362	HMG20B
sub695	O=C-C-C-C-C-N		IPR003279	Potassium channel, inwardly rectifying, Kir6.2		GO:0006695	cholesterol biosynthetic process	gene4067	LYN
sub696	C-C-C-C-C-C-C-C		IPR001873	Na+ channel, amiloride-sensitive		GO:0030488	tRNA methylation	gene2886	GRB7
sub697	C-C-C-C-C-C(C)-C		IPR028174	Fibroblast growth factor receptor 1		GO:0008360	regulation of cell shape	gene51635	DHRS7
sub698	O-C-C-C-C-C-C-C		IPR011993	PH domain-like		GO:0007371	ventral midline determination	gene7168	TPM1
sub699	O-C-C-C-C-C(C)-C		IPR026280	Tissue plasminogen activator		GO:0048814	regulation of dendrite morphogenesis	gene3308	HSPA4
sub700	O-C-C-C-C-C-O-C		IPR030610	Protein-tyrosine kinase 2-beta		GO:0007015	actin filament organization	gene10962	MLLT11
sub701	O-C-C-C-C-C(O)-C		IPR019772	Ferrochelatase, active site		GO:0006693	prostaglandin metabolic process	gene1022	CDK7
sub702	O-C-C-C-C-C-N-C		IPR028142	IL-1 family/FGF family		GO:0006333	chromatin assembly or disassembly	gene8480	RAE1
sub703	O-C-C-C-C-C(N)-C		IPR016316	Thrombomodulin		GO:0045580	regulation of T cell differentiation	gene652	BMP4
sub704	O=C-C-C-C-C-C-C		IPR006096	Glutamate/phenylalanine/leucine/valine dehydrogenase, C-terminal		GO:0080184	response to phenylpropanoid	gene622	BDH1
sub705	O=C-C-C-C-C(O)-C		IPR002987	Sodium/calcium exchanger, isoform 1		GO:0046069	cGMP catabolic process	gene637	BID
sub706	O=C-C-C-C-C(=O)-C		IPR023615	Cytochrome c oxidase, subunit I, copper-binding site		GO:0030540	female genitalia development	gene644	BLVRA
sub707	O=C-C-C-C-C(N)-C		IPR000248	Angiotensin II receptor family		GO:0043555	regulation of translation in response to stress	gene23658	LSM5
sub708	C-C(C)-C-C		IPR028460	Tyramine beta-hydroxylase/Dopamine beta-hydroxylase		GO:0019725	cellular homeostasis	gene10190	TXNDC9
sub709	C-C(C)-C-C-C		IPR009423	NADH:ubiquinone oxidoreductase, subunit b14.5b		GO:0060571	morphogenesis of an epithelial fold	gene9112	MTA1
sub710	C-C-C(C)-C-C		IPR013758	DNA topoisomerase, type IIA, subunit A/ C-terminal, alpha-beta		GO:0007167	enzyme linked receptor protein signaling pathway	gene7852	CXCR4
sub711	C-C(C)(C)-C-C		IPR024736	Oestrogen-type nuclear receptor final C-terminal domain		GO:0060119	inner ear receptor cell development	gene1282	COL4A1
sub712	C-C(C)-C(C)-C		IPR002202	Hydroxymethylglutaryl-CoA reductase, class I/II		GO:0007566	embryo implantation	gene26001	RNF167
sub713	Cc1ccc(C)cc1		IPR029061	Thiamin diphosphate-binding fold		GO:0002076	osteoblast development	gene147179	WIPF2
sub714	Cc1ccc(O)cc1		IPR011333	SKP1/BTB/POZ domain		GO:0071560	cellular response to transforming growth factor beta stimulus	gene23061	TBC1D9B
sub715	Cc1ccc(S)cc1		IPR002455	GPCR family 3, GABA-B receptor		GO:2000630	positive regulation of miRNA metabolic process	gene9289	ADGRG1
sub716	Cc1ccc(N)cc1		IPR013320	Concanavalin A-like lectin/glucanase domain		GO:0060084	synaptic transmission involved in micturition	gene90861	HN1L
sub717	Cc1ccc(Cl)cc1		IPR008347	Transient receptor potential channel, vanilloid 1-4		GO:0032244	positive regulation of nucleoside transport	gene57178	ZMIZ1
sub718	Cc1ccc(Br)cc1		IPR000425	Major intrinsic protein		GO:0007610	behavior	gene23244	PDS5A
sub719	Oc1ccc(O)cc1		IPR031649	Voltage-dependent L-type calcium channel, IQ-associated domain		GO:0031622	positive regulation of fever generation	gene3486	IGFBP3
sub720	Oc1ccc(S)cc1		IPR013517	FG-GAP repeat		GO:0032956	regulation of actin cytoskeleton organization	gene23039	XPO7
sub721	Oc1ccc(N)cc1		IPR006274	Carbamoyl-phosphate synthase, small subunit		GO:0048041	focal adhesion assembly	gene1399	CRKL
sub722	Oc1ccc(Cl)cc1		IPR015947	PUA-like domain		GO:0046854	phosphatidylinositol phosphorylation	gene25839	COG4
sub723	Oc1ccc(Br)cc1		IPR008433	Cytochrome C oxidase, subunit VIIB		GO:0006935	chemotaxis	gene94239	H2AFV
sub724	Sc1ccc(S)cc1		IPR001355	CXC chemokine receptor 1		GO:0086027	AV node cell to bundle of His cell signaling	gene23014	FBXO21
sub725	Sc1ccc(N)cc1		IPR020843	Polyketide synthase, enoylreductase domain		GO:0010460	positive regulation of heart rate	gene27032	ATP2C1
sub726	Sc1ccc(Cl)cc1		IPR018044	Peptidase S11, D-alanyl-D-alanine carboxypeptidase A		GO:0016046	detection of fungus	gene27346	TMEM97
sub727	Sc1ccc(Br)cc1		IPR018490	Cyclic nucleotide-binding-like		GO:0032960	regulation of inositol trisphosphate biosynthetic process	gene23512	SUZ12
sub728	Nc1ccc(N)cc1		IPR002328	Alcohol dehydrogenase, zinc-type, conserved site		GO:2000096	positive regulation of Wnt signaling pathway, planar cell polarity pathway	gene200081	TXLNA
sub729	Nc1ccc(Cl)cc1		IPR000920	Myelin P0 protein-related		GO:0008306	associative learning	gene7027	TFDP1
sub730	Nc1ccc(Br)cc1		IPR000242	PTP type protein phosphatase		GO:0051403	stress-activated MAPK cascade	gene9686	VGLL4
sub731	Clc1ccc(Cl)cc1		IPR001254	Serine proteases, trypsin domain		GO:0048732	gland development	gene89910	UBE3B
sub732	Clc1ccc(Br)cc1		IPR012675	Beta-grasp domain		GO:0046513	ceramide biosynthetic process	gene26128	KIF1BP
sub733	Brc1ccc(Br)cc1		IPR012224	Peptidase S1A, coagulation factor VII/IX/X/C/Z		GO:0032848	negative regulation of cellular pH reduction	gene200734	SPRED2
sub734	Cc1cc(C)ccc1		IPR001369	PNP/MTAP phosphorylase		GO:0002302	CD8-positive, alpha-beta T cell differentiation involved in immune response	gene23522	KAT6B
sub735	Cc1cc(O)ccc1		IPR000210	BTB/POZ domain		GO:0060452	positive regulation of cardiac muscle contraction	gene23131	GPATCH8
sub736	Cc1cc(S)ccc1		IPR023581	Platelet-derived growth factor, conserved site		GO:2000427	positive regulation of apoptotic cell clearance	gene84890	ADO
sub737	Cc1cc(N)ccc1		IPR020454	Diacylglycerol/phorbol-ester binding		GO:0033590	response to cobalamin	gene23200	ATP11B
sub738	Cc1cc(Cl)ccc1		IPR023828	Peptidase S8, subtilisin, Ser-active site		GO:0021697	cerebellar cortex formation	gene26036	ZNF451
sub739	Cc1cc(Br)ccc1		IPR013149	Alcohol dehydrogenase, C-terminal		GO:0008016	regulation of heart contraction	gene23029	RBM34
sub740	Oc1cc(O)ccc1		IPR030118	Receptor-type tyrosine-protein kinase FLT3		GO:0048709	oligodendrocyte differentiation	gene84159	ARID5B
sub741	Oc1cc(S)ccc1		IPR012674	Calycin		GO:0048562	embryonic organ morphogenesis	gene1123	CHN1
sub742	Oc1cc(N)ccc1		IPR006091	Acyl-CoA oxidase/dehydrogenase, central domain		GO:0019915	lipid storage	gene93487	MAPK1IP1L
sub743	Oc1cc(Cl)ccc1		IPR000355	Chemokine receptor family		GO:0032370	positive regulation of lipid transport	gene54505	DHX29
sub744	Oc1cc(Br)ccc1		IPR000731	Sterol-sensing domain		GO:0007204	positive regulation of cytosolic calcium ion concentration	gene23338	JADE2
sub745	Sc1cc(S)ccc1		IPR001054	Adenylyl cyclase class-3/4/guanylyl cyclase		GO:0072278	metanephric comma-shaped body morphogenesis	gene25976	TIPARP
sub746	Sc1cc(N)ccc1		IPR003599	Immunoglobulin subtype		GO:0002474	antigen processing and presentation of peptide antigen via MHC class I	gene55818	KDM3A
sub747	Sc1cc(Cl)ccc1		IPR011607	Methylglyoxal synthase-like domain		GO:0001570	vasculogenesis	gene5096	PCCB
sub748	Sc1cc(Br)ccc1		IPR018247	EF-Hand 1, calcium-binding site		GO:0043951	negative regulation of cAMP-mediated signaling	gene9842	PLEKHM1
sub749	Nc1cc(N)ccc1		IPR025887	Glycoside hydrolase family 31, N-terminal domain		GO:0060177	regulation of angiotensin metabolic process	gene23210	JMJD6
sub750	Nc1cc(Cl)ccc1		IPR000174	CXC chemokine receptor 1/2		GO:0042633	hair cycle	gene30849	PIK3R4
sub751	Nc1cc(Br)ccc1		IPR008100	Gamma-aminobutyric-acid A receptor pi subunit		GO:0007269	neurotransmitter secretion	gene23271	CAMSAP2
sub752	Clc1cc(Cl)ccc1		IPR012542	DTHCT		GO:0070207	protein homotrimerization	gene23325	KIAA1033
sub753	Clc1cc(Br)ccc1		IPR001055	Adrenodoxin		GO:0007049	cell cycle	gene6509	SLC1A4
sub754	Brc1cc(Br)ccc1		IPR009079	Four-helical cytokine-like, core		GO:0016197	endosomal transport	gene10973	ASCC3
sub755	Cc1c(C)cccc1		IPR006282	Thiamin pyrophosphokinase		GO:1901509	regulation of endothelial tube morphogenesis	gene91137	SLC25A46
sub756	Cc1c(O)cccc1		IPR013821	Potassium channel, voltage dependent, KCNQ, C-terminal		GO:0061030	epithelial cell differentiation involved in mammary gland alveolus development	gene23076	RRP1B
sub757	Cc1c(S)cccc1		IPR013733	Protein-arginine deiminase (PAD), central domain		GO:0002005	angiotensin catabolic process in blood	gene8312	AXIN1
sub758	Cc1c(N)cccc1		IPR029048	Heat shock protein 70kD, C-terminal domain		GO:0045629	negative regulation of T-helper 2 cell differentiation	gene23142	DCUN1D4
sub759	Cc1c(Cl)cccc1		IPR001562	Zinc finger, Btk motif		GO:1904468	negative regulation of tumor necrosis factor secretion	gene8550	MAPKAPK5
sub760	Cc1c(Br)cccc1		IPR030497	Nuclear factor NF-kappa-B, p100 subunit		GO:0045925	positive regulation of female receptivity	gene25966	C2CD2
sub761	Oc1c(O)cccc1		IPR003938	Potassium channel, voltage-dependent, EAG/ELK/ERG		GO:0030282	bone mineralization	gene23335	WDR7
sub762	Oc1c(S)cccc1		IPR000566	Lipocalin/cytosolic fatty-acid binding domain		GO:0045713	low-density lipoprotein particle receptor biosynthetic process	gene6832	SUPV3L1
sub763	Oc1c(N)cccc1		IPR001452	SH3 domain		GO:1900745	positive regulation of p38MAPK cascade	gene23097	CDK19
sub764	Oc1c(Cl)cccc1		IPR011009	Protein kinase-like domain		GO:0006930	substrate-dependent cell migration, cell extension	gene57215	THAP11
sub765	Oc1c(Br)cccc1		IPR000742	EGF-like domain		GO:0050847	progesterone receptor signaling pathway	gene9847	C2CD5
sub766	Sc1c(S)cccc1		IPR018097	EGF-like calcium-binding, conserved site		GO:0007405	neuroblast proliferation	gene5438	POLR2I
sub767	Sc1c(N)cccc1		IPR012582	NUC194		GO:0034380	high-density lipoprotein particle assembly	gene5986	RFNG
sub768	Sc1c(Cl)cccc1		IPR013086	Sodium:neurotransmitter symporter, serotonin, N-terminal		GO:0030336	negative regulation of cell migration	gene22934	RPIA
sub769	Sc1c(Br)cccc1		IPR002591	Type I phosphodiesterase/nucleotide pyrophosphatase/phosphate transferase		GO:0044240	multicellular organismal lipid catabolic process	gene11011	TLK2
sub770	Nc1c(N)cccc1		IPR014887	HIF-1 alpha, transactivation domain, C-terminal		GO:0030299	intestinal cholesterol absorption	gene7074	TIAM1
sub771	Nc1c(Cl)cccc1		IPR030658	Macrophage colony-stimulating factor 1 receptor		GO:0043278	response to morphine	gene3206	HOXA10
sub772	Nc1c(Br)cccc1		IPR018170	Aldo/keto reductase, conserved site		GO:0032416	negative regulation of sodium:proton antiporter activity	gene91949	COG7
sub773	Clc1c(Cl)cccc1		IPR002402	Cytochrome P450, E-class, group II		GO:0046677	response to antibiotic	gene148022	TICAM1
sub774	Clc1c(Br)cccc1		IPR000488	Death domain		GO:0045104	intermediate filament cytoskeleton organization	gene55958	KLHL9
sub775	Brc1c(Br)cccc1		IPR004836	Sodium/calcium exchanger protein		GO:0010232	vascular transport	gene23161	SNX13
sub776	CC1CCC(C)CC1		IPR003937	Potassium channel, voltage dependent, KCNQ		GO:0048536	spleen development	gene6714	SRC
sub777	CC1CCC(O)CC1		IPR006028	Gamma-aminobutyric acid A receptor/Glycine receptor alpha		GO:0045747	positive regulation of Notch signaling pathway	gene81544	GDPD5
sub778	CC1CCC(S)CC1		IPR002948	Thiazide-sensitive Na-K-Cl co-transporter		GO:0009888	tissue development	gene5331	PLCB3
sub779	CC1CCC(N)CC1		IPR001580	Calreticulin/calnexin		GO:2001235	positive regulation of apoptotic signaling pathway	gene6909	TBX2
sub780	CC1CCC(Cl)CC1		IPR016266	DNA polymerase epsilon, subunit B		GO:0003081	regulation of systemic arterial blood pressure by renin-angiotensin	gene323	APBB2
sub781	CC1CCC(Br)CC1		IPR015149	Thrombomodulin-like, EGF-like		GO:0060667	branch elongation involved in salivary gland morphogenesis	gene23149	FCHO1
sub782	OC1CCC(O)CC1		IPR001212	Somatomedin B domain		GO:0001912	positive regulation of leukocyte mediated cytotoxicity	gene388650	FAM69A
sub783	OC1CCC(S)CC1		IPR000198	Rho GTPase-activating protein domain		GO:0015909	long-chain fatty acid transport	gene427	ASAH1
sub784	OC1CCC(N)CC1		IPR005406	Potassium channel subfamily K member 3		GO:2000114	regulation of establishment of cell polarity	gene6597	SMARCA4
sub785	OC1CCC(Cl)CC1		IPR018143	Folate receptor-like		GO:0035729	cellular response to hepatocyte growth factor stimulus	gene6657	SOX2
sub786	OC1CCC(Br)CC1		IPR026082	ABC transporter A, ABCA		GO:2000170	positive regulation of peptidyl-cysteine S-nitrosylation	gene3202	HOXA5
sub787	SC1CCC(S)CC1		IPR003116	Raf-like Ras-binding		GO:0007195	adenylate cyclase-inhibiting dopamine receptor signaling pathway	gene375346	TMEM110
sub788	SC1CCC(N)CC1		IPR002562	3'-5' exonuclease domain		GO:0008645	hexose transport	gene27109	ATP5S
sub789	SC1CCC(Cl)CC1		IPR008052	Voltage gated sodium channel, alpha-4 subunit, mammalian		GO:1901897	regulation of relaxation of cardiac muscle	gene93594	TBC1D31
sub790	SC1CCC(Br)CC1		IPR028733	Matrix metalloproteinase-25		GO:0045637	regulation of myeloid cell differentiation	gene4793	NFKBIB
sub791	NC1CCC(N)CC1		IPR001112	Endothelin receptor B		GO:0021915	neural tube development	gene2017	CTTN
sub792	NC1CCC(Cl)CC1		IPR015558	Transcription Factor c-Jun/v-Jun		GO:0003169	coronary vein morphogenesis	gene10038	PARP2
sub793	NC1CCC(Br)CC1		IPR029018	Chitobiase/beta-hexosaminidase domain 2-like		GO:0008202	steroid metabolic process	gene8574	AKR7A2
sub794	ClC1CCC(Cl)CC1		IPR013005	50S ribosomal protein uL4		GO:0007595	lactation	gene30	ACAA1
sub795	ClC1CCC(Br)CC1		IPR024643	Histone deacetylase, glutamine rich N-terminal domain		GO:0045453	bone resorption	gene25803	SPDEF
sub796	BrC1CCC(Br)CC1		IPR008133	5-hydroxytryptamine 3 receptor, A subunit		GO:0046902	regulation of mitochondrial membrane permeability	gene5898	RALA
sub797	CC1CC(C)CCC1		IPR013612	Amino acid permease, N-terminal		GO:1902254	negative regulation of intrinsic apoptotic signaling pathway by p53 class mediator	gene2113	ETS1
sub798	CC1CC(O)CCC1		IPR031257	Gastrotropin		GO:0009890	negative regulation of biosynthetic process	gene891	CCNB1
sub799	CC1CC(S)CCC1		IPR005742	DNA topoisomerase IV, subunit A, Gram-negative		GO:0001697	histamine-induced gastric acid secretion	gene7690	ZNF131
sub800	CC1CC(N)CCC1		IPR005144	ATP-cone domain		GO:0003100	regulation of systemic arterial blood pressure by endothelin	gene9637	FEZ2
sub801	CC1CC(Cl)CCC1		IPR003961	Fibronectin type III		GO:0071294	cellular response to zinc ion	gene50814	NSDHL
sub802	CC1CC(Br)CCC1		IPR029056	Ribokinase-like		GO:0003057	regulation of the force of heart contraction by chemical signal	gene1759	DNM1
sub803	OC1CC(O)CCC1		IPR003980	Histamine H3 receptor		GO:0019395	fatty acid oxidation	gene29978	UBQLN2
sub804	OC1CC(S)CCC1		IPR008066	Cytochrome P450, E-class, group I, CYP1		GO:0042310	vasoconstriction	gene23139	MAST2
sub805	OC1CC(N)CCC1		IPR005407	Potassium channel subfamily K member 9		GO:0042511	positive regulation of tyrosine phosphorylation of Stat1 protein	gene23321	TRIM2
sub806	OC1CC(Cl)CCC1		IPR002278	Melatonin receptor 1A		GO:0009308	amine metabolic process	gene3508	IGHMBP2
sub807	OC1CC(Br)CCC1		IPR004554	Hydroxymethylglutaryl-CoA reductase, eukaryotic/arcaheal type		GO:0045212	neurotransmitter receptor biosynthetic process	gene2908	NR3C1
sub808	SC1CC(S)CCC1		IPR002469	Dipeptidylpeptidase IV, N-terminal domain		GO:0032819	positive regulation of natural killer cell proliferation	gene23368	PPP1R13B
sub809	SC1CC(N)CCC1		IPR015919	Cadherin-like		GO:0003360	brainstem development	gene6347	CCL2
sub810	SC1CC(Cl)CCC1		IPR027168	Toll-like receptor 4		GO:0033003	regulation of mast cell activation	gene2064	ERBB2
sub811	SC1CC(Br)CCC1		IPR017090	Serine/threonine-protein kinase, SIK1/2		GO:0042311	vasodilation	gene23223	RRP12
sub812	NC1CC(N)CCC1		IPR004307	TspO/MBR-related protein		GO:0050796	regulation of insulin secretion	gene9455	HOMER2
sub813	NC1CC(Cl)CCC1		IPR001321	Hypoxia-inducible factor-1 alpha		GO:0071260	cellular response to mechanical stimulus	gene7416	VDAC1
sub814	NC1CC(Br)CCC1		IPR014001	Helicase superfamily 1/2, ATP-binding domain		GO:0070374	positive regulation of ERK1 and ERK2 cascade	gene9709	HERPUD1
sub815	ClC1CC(Cl)CCC1		IPR007992	Succinate dehydrogenase [ubiquinone] cytochrome b small subunit, CybS		GO:0022408	negative regulation of cell-cell adhesion	gene2597	GAPDH
sub816	ClC1CC(Br)CCC1		IPR016167	FAD-binding, type 2, subdomain 1		GO:0051974	negative regulation of telomerase activity	gene3108	HLA-DMA
sub817	BrC1CC(Br)CCC1		IPR000105	Mu opioid receptor		GO:0035607	fibroblast growth factor receptor signaling pathway involved in orbitofrontal cortex development	gene3416	IDE
sub818	CC1C(C)CCCC1		IPR004839	Aminotransferase, class I/classII		GO:0016601	Rac protein signal transduction	gene51335	NGRN
sub819	CC1C(O)CCCC1		IPR020726	Apoptosis regulator, Bcl-2, BH2 motif, conserved site		GO:0031334	positive regulation of protein complex assembly	gene55748	CNDP2
sub820	CC1C(S)CCCC1		IPR006058	2Fe-2S ferredoxin, iron-sulphur binding site		GO:0042771	intrinsic apoptotic signaling pathway in response to DNA damage by p53 class mediator	gene56889	TM9SF3
sub821	CC1C(N)CCCC1		IPR003545	Telomerase reverse transcriptase		GO:0010224	response to UV-B	gene55256	ADI1
sub822	CC1C(Cl)CCCC1		IPR002456	GPCR family 3, gamma-aminobutyric acid receptor, type B1		GO:0042773	ATP synthesis coupled electron transport	gene11031	RAB31
sub823	CC1C(Br)CCCC1		IPR009081	Acyl carrier protein-like		GO:0006206	pyrimidine nucleobase metabolic process	gene23585	TMEM50A
sub824	OC1C(O)CCCC1		IPR031264	Retinol-binding protein 1		GO:0072431	signal transduction involved in mitotic G1 DNA damage checkpoint	gene51495	HACD3
sub825	OC1C(S)CCCC1		IPR000276	G protein-coupled receptor, rhodopsin-like		GO:0032733	positive regulation of interleukin-10 production	gene10652	YKT6
sub826	OC1C(N)CCCC1		IPR029039	Flavoprotein-like domain		GO:0045746	negative regulation of Notch signaling pathway	gene58533	SNX6
sub827	OC1C(Cl)CCCC1		IPR002156	Ribonuclease H domain		GO:0030902	hindbrain development	gene28969	BZW2
sub828	OC1C(Br)CCCC1		IPR004071	Cysteinyl leukotriene receptor		GO:0060336	negative regulation of interferon-gamma-mediated signaling pathway	gene51465	UBE2J1
sub829	SC1C(S)CCCC1		IPR007110	Immunoglobulin-like domain		GO:0007004	telomere maintenance via telomerase	gene51466	EVL
sub830	SC1C(N)CCCC1		IPR032821	Ketoacyl-synthetase, C-terminal extension		GO:0034614	cellular response to reactive oxygen species	gene25825	BACE2
sub831	SC1C(Cl)CCCC1		IPR002957	Keratin, type I		GO:0090494	dopamine uptake	gene4282	MIF
sub832	SC1C(Br)CCCC1		IPR006184	6-phosphogluconate-binding site		GO:0042981	regulation of apoptotic process	gene55011	PIH1D1
sub833	NC1C(N)CCCC1		IPR022657	Orn/DAP/Arg decarboxylase 2, conserved site		GO:0010871	negative regulation of receptor biosynthetic process	gene51719	CAB39
sub834	NC1C(Cl)CCCC1		IPR004350	Potassium channel, voltage dependent, Kv2.1		GO:0072577	endothelial cell apoptotic process	gene55699	IARS2
sub835	NC1C(Br)CCCC1		IPR005151	Tail specific protease		GO:0031394	positive regulation of prostaglandin biosynthetic process	gene1829	DSG2
sub836	ClC1C(Cl)CCCC1		IPR023317	Peptidase S1A, plasmin		GO:0060079	excitatory postsynaptic potential	gene23588	KLHDC2
sub837	ClC1C(Br)CCCC1		IPR021537	Hypoxia-inducible factor, alpha subunit		GO:0060430	lung saccule development	gene9531	BAG3
sub838	BrC1C(Br)CCCC1		IPR001295	Dihydroorotate dehydrogenase, conserved site		GO:0002344	B cell affinity maturation	gene10695	CNPY3
sub839	CC1CC(C)CC1		IPR011989	Armadillo-like helical		GO:0032228	regulation of synaptic transmission, GABAergic	gene51056	LAP3
sub840	CC1CC(O)CC1		IPR000455	5-Hydroxytryptamine 2A receptor		GO:0002125	maternal aggressive behavior	gene10273	STUB1
sub841	CC1CC(S)CC1		IPR010506	DMAP1-binding		GO:0045824	negative regulation of innate immune response	gene51070	NOSIP
sub842	CC1CC(N)CC1		IPR012346	p53/RUNT-type transcription factor, DNA-binding domain		GO:0035988	chondrocyte proliferation	gene58478	ENOPH1
sub843	CC1CC(Cl)CC1		IPR013815	ATP-grasp fold, subdomain 1		GO:0046685	response to arsenic-containing substance	gene51170	HSD17B11
sub844	CC1CC(Br)CC1		IPR008977	PHM/PNGase F domain		GO:0001895	retina homeostasis	gene58472	SQRDL
sub845	OC1CC(O)CC1		IPR016093	MIR motif		GO:0010716	negative regulation of extracellular matrix disassembly	gene51116	MRPS2
sub846	OC1CC(S)CC1		IPR006716	ERG2/sigma1 receptor-like		GO:0006123	mitochondrial electron transport, cytochrome c to oxygen	gene79902	NUP85
sub847	OC1CC(N)CC1		IPR000194	ATPase, F1/V1/A1 complex, alpha/beta subunit, nucleotide-binding domain		GO:0006271	DNA strand elongation involved in DNA replication	gene51024	FIS1
sub848	OC1CC(Cl)CC1		IPR009006	Alanine racemase/group IV decarboxylase, C-terminal		GO:0090004	positive regulation of establishment of protein localization to plasma membrane	gene51203	NUSAP1
sub849	OC1CC(Br)CC1		IPR000286	Histone deacetylase superfamily		GO:0086045	membrane depolarization during AV node cell action potential	gene51021	MRPS16
sub850	SC1CC(S)CC1		IPR000499	Endothelin receptor family		GO:0006068	ethanol catabolic process	gene51569	UFM1
sub851	SC1CC(N)CC1		IPR016197	Chromo domain-like		GO:0051090	regulation of sequence-specific DNA binding transcription factor activity	gene64943	NT5DC2
sub852	SC1CC(Cl)CC1		IPR011701	Major facilitator superfamily		GO:0035602	fibroblast growth factor receptor signaling pathway involved in negative regulation of apoptotic process in bone marrow	gene26993	AKAP8L
sub853	SC1CC(Br)CC1		IPR015882	Beta-hexosaminidase, bacteial type, N-terminal		GO:0048640	negative regulation of developmental growth	gene56654	NPDC1
sub854	NC1CC(N)CC1		IPR001967	Peptidase S11, D-alanyl-D-alanine carboxypeptidase A, N-terminal		GO:0006678	glucosylceramide metabolic process	gene55608	ANKRD10
sub855	NC1CC(Cl)CC1		IPR013313	GPR40 receptor fatty acid		GO:0032869	cellular response to insulin stimulus	gene51071	DERA
sub856	NC1CC(Br)CC1		IPR000871	Beta-lactamase, class-A		GO:0010544	negative regulation of platelet activation	gene54881	TEX10
sub857	ClC1CC(Cl)CC1		IPR018441	Carbonic anhydrase, CA3		GO:0050821	protein stabilization	gene55148	UBR7
sub858	ClC1CC(Br)CC1		IPR002198	Short-chain dehydrogenase/reductase SDR		GO:0097411	hypoxia-inducible factor-1alpha signaling pathway	gene23670	TMEM2
sub859	BrC1CC(Br)CC1		IPR022913	Multidrug resistance protein MdtK		GO:0006970	response to osmotic stress	gene57761	TRIB3
sub860	CC1C(C)CCC1		IPR000001	Kringle		GO:1902033	regulation of hematopoietic stem cell proliferation	gene55893	ZNF395
sub861	CC1C(O)CCC1		IPR002474	Carbamoyl-phosphate synthase, small subunit N-terminal domain		GO:0060750	epithelial cell proliferation involved in mammary gland duct elongation	gene56997	ADCK3
sub862	CC1C(S)CCC1		IPR011645	Haem NO binding associated		GO:0001657	ureteric bud development	gene51015	ISOC1
sub863	CC1C(N)CCC1		IPR024639	DNA polymerase epsilon subunit B, N-terminal		GO:0007214	gamma-aminobutyric acid signaling pathway	gene80212	CCDC92
sub864	CC1C(Cl)CCC1		IPR000025	Melatonin receptor family		GO:0009755	hormone-mediated signaling pathway	gene51026	GOLT1B
sub865	CC1C(Br)CCC1		IPR012144	Nitric-oxide synthase, eukaryote		GO:0048714	positive regulation of oligodendrocyte differentiation	gene51282	SCAND1
sub866	OC1C(O)CCC1		IPR031635	Tyrosine-protein kinase receptor NTRK, C2-Ig-like domain		GO:0001934	positive regulation of protein phosphorylation	gene7376	NR1H2
sub867	OC1C(S)CCC1		IPR000562	Fibronectin, type II, collagen-binding		GO:0006885	regulation of pH	gene25987	TSKU
sub868	OC1C(N)CCC1		IPR002126	Cadherin		GO:0014056	regulation of acetylcholine secretion, neurotransmission	gene64429	ZDHHC6
sub869	OC1C(Cl)CCC1		IPR027397	Catenin binding domain		GO:0042551	neuron maturation	gene55111	PLEKHJ1
sub870	OC1C(Br)CCC1		IPR026880	Toll-like receptor 7		GO:0006725	cellular aromatic compound metabolic process	gene51422	PRKAG2
sub871	SC1C(S)CCC1		IPR002110	Ankyrin repeat		GO:0050709	negative regulation of protein secretion	gene26520	TIMM9
sub872	SC1C(N)CCC1		IPR002069	Interferon gamma		GO:0046323	glucose import	gene27244	SESN1
sub873	SC1C(Cl)CCC1		IPR027936	Ephrin receptor, transmembrane domain		GO:0031018	endocrine pancreas development	gene51053	GMNN
sub874	SC1C(Br)CCC1		IPR009029	Hydroxymethylglutaryl-CoA reductase, class I/II, substrate-binding domain		GO:0071460	cellular response to cell-matrix adhesion	gene79174	CRELD2
sub875	NC1C(N)CCC1		IPR000507	Beta 1 adrenoceptor		GO:0042554	superoxide anion generation	gene53343	NUDT9
sub876	NC1C(Cl)CC1		IPR018941	Tyrosine-protein kinase, receptor Tie-2, Ig-like domain 1, N-terminal		GO:0061026	cardiac muscle tissue regeneration	gene55038	CDCA4
sub877	NC1C(Br)CCC1		IPR000827	CC chemokine, conserved site		GO:0001300	chronological cell aging	gene29937	NENF
sub878	ClC1C(Cl)CCC1		IPR005436	Gamma-aminobutyric-acid A receptor, alpha 6 subunit		GO:0045893	positive regulation of transcription, DNA-templated	gene64781	CERK
sub879	ClC1C(Br)CCC1		IPR001481	Prostanoid EP3 receptor, type 2		GO:0043536	positive regulation of blood vessel endothelial cell migration	gene29103	DNAJC15
sub880	BrC1C(Br)CCC1		IPR002175	Endothelin receptor A		GO:0007190	activation of adenylate cyclase activity	gene50865	HEBP1
			IPR009053	Prefoldin		GO:0051444	negative regulation of ubiquitin-protein transferase activity	gene1788	DNMT3A
			IPR032640	AMP-activated protein kinase, glycogen-binding domain		GO:2000249	regulation of actin cytoskeleton reorganization	gene54442	KCTD5
			IPR001818	Peptidase M10, metallopeptidase		GO:0006654	phosphatidic acid biosynthetic process	gene30001	ERO1L
			IPR002399	Cytochrome P450, mitochondrial		GO:0014032	neural crest cell development	gene51293	CD320
			IPR000269	Copper amine oxidase		GO:0021549	cerebellum development	gene79947	DHDDS
			IPR005741	DNA topoisomerase IV subunit A, Gram-positive		GO:0032787	monocarboxylic acid metabolic process	gene29082	CHMP4A
			IPR000883	Cytochrome c oxidase subunit I		GO:0006297	nucleotide-excision repair, DNA gap filling	gene63874	ABHD4
			IPR027181	Toll-like receptor 9		GO:0050918	positive chemotaxis	gene79600	TCTN1
			IPR003149	Iron hydrogenase, small subunit		GO:0019102	male somatic sex determination	gene55127	HEATR1
			IPR006162	Phosphopantetheine attachment site		GO:0060915	mesenchymal cell differentiation involved in lung development	gene55847	CISD1
			IPR001409	Glucocorticoid receptor		GO:0043525	positive regulation of neuron apoptotic process	gene6839	SUV39H1
			IPR000380	DNA topoisomerase, type IA		GO:0098907	regulation of SA node cell action potential	gene51160	VPS28
			IPR018201	Beta-ketoacyl synthase, active site		GO:2001214	positive regulation of vasculogenesis	gene54512	EXOSC4
			IPR006713	Adhesin, Dr-family		GO:0097267	omega-hydroxylase P450 pathway	gene64428	NARFL
			IPR001478	PDZ domain		GO:0001945	lymph vessel development	gene79643	CHMP6
			IPR014873	Voltage-dependent calcium channel, alpha-1 subunit, IQ domain		GO:0070842	aggresome assembly	gene29763	PACSIN3
			IPR002018	Carboxylesterase, type B		GO:0071380	cellular response to prostaglandin E stimulus	gene10112	KIF20A
			IPR031259	Intracellular lipid binding protein		GO:0043069	negative regulation of programmed cell death	gene29911	HOOK2
			IPR001505	Copper centre Cu(A)		GO:0001764	neuron migration	gene54957	TXNL4B
			IPR012259	Dihydrofolate reductase		GO:0002215	defense response to nematode	gene10451	VAV3
			IPR001930	Peptidase M1, alanine aminopeptidase/leukotriene A4 hydrolase		GO:0008627	intrinsic apoptotic signaling pathway in response to osmotic stress	gene54733	SLC35F2
			IPR018443	Carbonic anhydrase 2		GO:0042501	serine phosphorylation of STAT protein	gene56940	DUSP22
			IPR031686	ATPsynthase alpha/beta subunit, N-terminal extension		GO:0007172	signal complex assembly	gene10644	IGF2BP2
			IPR013333	Ryanodine receptor		GO:0006096	glycolytic process	gene55012	PPP2R3C
			IPR023405	DNA topoisomerase, type IA, core domain		GO:0006631	fatty acid metabolic process	gene27242	TNFRSF21
			IPR030160	Voltage-dependent calcium channel, T-type, alpha-1H subunit		GO:0050880	regulation of blood vessel size	gene79850	FAM57A
			IPR015955	Lactate dehydrogenase/glycoside hydrolase, family 4, C-terminal		GO:0097369	sodium ion import	gene4851	NOTCH1
			IPR003152	FATC domain		GO:0032513	negative regulation of protein phosphatase type 2B activity	gene55129	ANO10
			IPR028481	Protein S100-B		GO:0006487	protein N-linked glycosylation	gene11284	PNKP
			IPR002113	Adenine nucleotide translocator 1		GO:0032872	regulation of stress-activated MAPK cascade	gene1906	EDN1
			IPR016169	CO dehydrogenase flavoprotein-like, FAD-binding, subdomain 2		GO:0061179	negative regulation of insulin secretion involved in cellular response to glucose stimulus	gene60493	FASTKD5
			IPR020903	Na+ channel, amiloride-sensitive, conserved site		GO:0043403	skeletal muscle tissue regeneration	gene79006	METRN
			IPR023395	Mitochondrial carrier domain		GO:0002040	sprouting angiogenesis	gene8270	LAGE3
			IPR006029	Neurotransmitter-gated ion-channel transmembrane domain		GO:0042445	hormone metabolic process	gene5827	PXMP2
			IPR002183	Interleukin-3		GO:0009060	aerobic respiration	gene51005	AMDHD2
			IPR020003	ATPase, alpha/beta subunit, nucleotide-binding domain, active site		GO:0045994	positive regulation of translational initiation by iron	gene79170	PRR15L
			IPR000322	Glycoside hydrolase family 31		GO:0043552	positive regulation of phosphatidylinositol 3-kinase activity	gene79187	FSD1
			IPR028486	Protein S100-A1		GO:0031325	positive regulation of cellular metabolic process	gene29928	TIMM22
			IPR002453	Beta tubulin		GO:0002730	regulation of dendritic cell cytokine production	gene80204	FBXO11
			IPR027459	Melatonin receptor 1B		GO:1902532	negative regulation of intracellular signal transduction	gene64080	RBKS
			IPR008424	Immunoglobulin C2-set		GO:0050862	positive regulation of T cell receptor signaling pathway	gene79094	CHAC1
			IPR008059	Gamma-aminobutyric-acid A receptor, Rho2		GO:1903817	negative regulation of voltage-gated potassium channel activity	gene4482	MSRA
			IPR003113	Phosphatidylinositol 3-kinase adaptor-binding (PI3K ABD) domain		GO:0010559	regulation of glycoprotein biosynthetic process	gene55008	HERC6
			IPR009033	Calreticulin/calnexin, P domain		GO:0045765	regulation of angiogenesis	gene51001	MTERF3
			IPR028821	Voltage gated sodium channel, alpha-11 subunit		GO:0040013	negative regulation of locomotion	gene23536	ADAT1
			IPR016461	O-methyltransferase COMT-type		GO:0086097	phospholipase C-activating angiotensin-activated signaling pathway	gene55033	FKBP14
			IPR003093	Apoptosis regulator, Bcl-2 protein, BH4		GO:0019221	cytokine-mediated signaling pathway	gene56924	PAK6
			IPR000233	Cadherin, cytoplasmic domain		GO:0051301	cell division	gene5716	PSMD10
			IPR002117	p53 tumour suppressor family		GO:1902305	regulation of sodium ion transmembrane transport	gene26511	CHIC2
			IPR005480	Carbamoyl-phosphate synthetase, large subunit oligomerisation domain		GO:0032264	IMP salvage	gene55604	LRRC16A
			IPR018423	Carbonic anhydrase-related protein 10		GO:0071803	positive regulation of podosome assembly	gene80746	TSEN2
			IPR020728	Apoptosis regulator, Bcl-2, BH3 motif, conserved site		GO:0003016	respiratory system process	gene54807	ZNF586
			IPR009169	Calreticulin		GO:1904313	response to methamphetamine hydrochloride	gene80758	PRR7
			IPR000595	Cyclic nucleotide-binding domain		GO:0071883	activation of MAPK activity by adrenergic receptor signaling pathway	gene54438	GFOD1
			IPR001432	Muscarinic acetylcholine receptor M4		GO:0060559	positive regulation of calcidiol 1-monooxygenase activity	gene6676	SPAG4
			IPR000421	Coagulation factor 5/8 C-terminal domain		GO:0008406	gonad development	gene57192	MCOLN1
			IPR018195	Transferrin family, iron binding site		GO:0009966	regulation of signal transduction	gene51385	ZNF589
			IPR015943	WD40/YVTN repeat-like-containing domain		GO:0009887	organ morphogenesis	gene11182	SLC2A6
			IPR000863	Sulfotransferase domain		GO:0019530	taurine metabolic process	gene63933	MCUR1
			IPR018320	DNA polymerase 1		GO:0051437	positive regulation of ubiquitin-protein ligase activity involved in regulation of mitotic cell cycle transition	gene54850	FBXL12
			IPR002077	Voltage-dependent calcium channel, alpha-1 subunit		GO:0072125	negative regulation of glomerular mesangial cell proliferation	gene29916	SNX11
			IPR005107	CO dehydrogenase flavoprotein, C-terminal		GO:0035441	cell migration involved in vasculogenesis	gene55179	FAIM
			IPR013217	Methyltransferase type 12		GO:0006196	AMP catabolic process	gene29083	GTPBP8
			IPR017957	P-type trefoil, conserved site		GO:0035790	platelet-derived growth factor receptor-alpha signaling pathway	gene7099	TLR4
			IPR027096	Sodium channel subunit beta-3		GO:0048266	behavioral response to pain	gene79961	DENND2D
			IPR028082	Periplasmic binding protein-like I		GO:0043122	regulation of I-kappaB kinase/NF-kappaB signaling	gene55825	PECR
			IPR000270	PB1 domain		GO:0030728	ovulation	gene51742	ARID4B
			IPR003205	Cytochrome c oxidase, subunit 8		GO:0014049	positive regulation of glutamate secretion	gene10818	FRS2
			IPR005990	Inosine-5'-monophosphate dehydrogenase		GO:0070427	nucleotide-binding oligomerization domain containing 1 signaling pathway	gene81533	ITFG1
			IPR024587	Potassium channel, voltage dependent, Kv4, C-terminal		GO:0007212	dopamine receptor signaling pathway	gene665	BNIP3L
			IPR006212	Furin-like repeat		GO:1900453	negative regulation of long term synaptic depression	gene10776	ARPP19
			IPR001604	DNA/RNA non-specific endonuclease		GO:0030850	prostate gland development	gene64422	ATG3
			IPR000921	Histamine H1 receptor		GO:0050772	positive regulation of axonogenesis	gene10813	UTP14A
			IPR031660	C-terminal associated domain of TOPRIM		GO:0001508	action potential	gene80349	WDR61
			IPR028826	Voltage gated sodium channel, alpha-4 subunit		GO:0098735	positive regulation of the force of heart contraction	gene1978	EIF4EBP1
			IPR025900	Nuclear receptor repeat		GO:0071242	cellular response to ammonium ion	gene83743	GRWD1
			IPR018980	FERM, C-terminal PH-like domain		GO:0035338	long-chain fatty-acyl-CoA biosynthetic process	gene57406	ABHD6
			IPR001236	Lactate/malate dehydrogenase, N-terminal		GO:0006987	activation of signaling protein activity involved in unfolded protein response	gene23410	SIRT3
			IPR002261	Gap junction alpha-1 protein (Cx43)		GO:0045141	meiotic telomere clustering	gene8996	NOL3
			IPR018109	Folylpolyglutamate synthetase, conserved site		GO:0042312	regulation of vasodilation	gene55620	STAP2
			IPR005475	Transketolase-like, pyrimidine-binding domain		GO:0097028	dendritic cell differentiation	gene23597	ACOT9
			IPR020894	Cadherin conserved site		GO:0006936	muscle contraction	gene124583	CANT1
			IPR009003	Peptidase S1, PA clan		GO:0014059	regulation of dopamine secretion	gene54915	YTHDF1
			IPR011527	ABC transporter type 1, transmembrane domain		GO:0010634	positive regulation of epithelial cell migration	gene3157	HMGCS1
			IPR012340	Nucleic acid-binding, OB-fold		GO:1903140	regulation of establishment of endothelial barrier	gene85377	MICALL1
			IPR011644	Heme-NO binding		GO:0032652	regulation of interleukin-1 production	gene55793	FAM63A
			IPR014788	Acetylcholinesterase, tetramerisation domain		GO:0048268	clathrin coat assembly	gene466	ATF1
			IPR008917	Transcription factor, Skn-1-like, DNA-binding domain		GO:0090280	positive regulation of calcium ion import	gene54681	P4HTM
			IPR001090	Ephrin receptor ligand binding domain		GO:0042098	T cell proliferation	gene11000	SLC27A3
			IPR013825	DNA topoisomerase, type IA, central region, subdomain 2		GO:0000724	double-strand break repair via homologous recombination	gene6915	TBXA2R
			IPR000413	Integrin alpha chain		GO:1903597	negative regulation of gap junction assembly	gene6253	RTN2
			IPR003075	Peroxisome proliferator-activated receptor, beta		GO:0071420	cellular response to histamine	gene7264	TSTA3
			IPR021190	Peptidase M10A		GO:0048387	negative regulation of retinoic acid receptor signaling pathway	gene5467	PPARD
			IPR001024	PLAT/LH2 domain		GO:0002052	positive regulation of neuroblast proliferation	gene2767	GNA11
			IPR005448	Voltage-dependent calcium channel, P/Q-type, alpha-1 A		GO:0032743	positive regulation of interleukin-2 production	gene23038	WDTC1
			IPR008147	Glutamine synthetase, beta-Grasp domain		GO:0006749	glutathione metabolic process	gene57048	PLSCR3
			IPR012351	Four-helical cytokine, core		GO:0007005	mitochondrion organization	gene79716	NPEPL1
			IPR005450	Voltage-dependent calcium channel, L-type, alpha-1S subunit		GO:0007281	germ cell development
			IPR015382	KCNMB2, ball/chain domain		GO:0070301	cellular response to hydrogen peroxide
			IPR023827	Peptidase S8, subtilisin, Asp-active site		GO:0046328	regulation of JNK cascade
			IPR008366	Nuclear factor of activated T cells (NFAT)		GO:0008361	regulation of cell size
			IPR018502	Annexin repeat		GO:0044210	'de novo' CTP biosynthetic process
			IPR005421	Voltage-dependent calcium channel, gamma-1 subunit		GO:1990000	amyloid fibril formation
			IPR018522	DNA topoisomerase, type IIA, conserved site		GO:1900026	positive regulation of substrate adhesion-dependent cell spreading
			IPR002959	Tumour necrosis factor alpha		GO:2000144	positive regulation of DNA-templated transcription, initiation
			IPR003213	Cytochrome c oxidase, subunit VIb		GO:0031668	cellular response to extracellular stimulus
			IPR013126	Heat shock protein 70 family		GO:0006589	octopamine biosynthetic process
			IPR001104	3-oxo-5-alpha-steroid 4-dehydrogenase, C-terminal		GO:0006873	cellular ion homeostasis
			IPR022973	Ribosomal protein L10		GO:0014042	positive regulation of neuron maturation
			IPR030365	ATP-binding cassette subfamily A member 1		GO:0010573	vascular endothelial growth factor production
			IPR013498	DNA topoisomerase, type IA, zn finger		GO:0002576	platelet degranulation
			IPR030492	Rel homology domain, conserved site		GO:0006702	androgen biosynthetic process
			IPR001520	5-Hydroxytryptamine 4 receptor		GO:0060068	vagina development
			IPR000217	Tubulin		GO:0032259	methylation
			IPR001015	Ferrochelatase		GO:0033173	calcineurin-NFAT signaling cascade
			IPR005424	Potassium channel, voltage-dependent, beta subunit, KCNE1		GO:0033197	response to vitamin E
			IPR029068	Glyoxalase/Bleomycin resistance protein/Dihydroxybiphenyl dioxygenase		GO:2001020	regulation of response to DNA damage stimulus
			IPR014049	Glutathione synthase, N-terminal, eukaryotic		GO:0043434	response to peptide hormone
			IPR031272	Fatty acid-binding protein, intestinal		GO:0022612	gland morphogenesis
			IPR005828	Major facilitator, sugar transporter-like		GO:0006260	DNA replication
			IPR002397	Cytochrome P450, B-class		GO:0097527	necroptotic signaling pathway
			IPR008922	Uncharacterised domain, di-copper centre		GO:2001247	positive regulation of phosphatidylcholine biosynthetic process
			IPR001179	FKBP-type peptidyl-prolyl cis-trans isomerase domain		GO:0021587	cerebellum morphogenesis
			IPR007887	NTF2-like N-terminal transpeptidase		GO:0006006	glucose metabolic process
			IPR000542	Acyltransferase ChoActase/COT/CPT		GO:0034612	response to tumor necrosis factor
			IPR000990	Innexin		GO:0042698	ovulation cycle
			IPR003008	Tubulin/FtsZ, GTPase domain		GO:0042993	positive regulation of transcription factor import into nucleus
			IPR015800	Copper amine oxidase, N2-terminal		GO:0070528	protein kinase C signaling
			IPR002289	Gamma-aminobutyric-acid A receptor, beta subunit		GO:0046827	positive regulation of protein export from nucleus
			IPR027417	P-loop containing nucleoside triphosphate hydrolase		GO:0042137	sequestering of neurotransmitter
			IPR006952	Retinal cGMP phosphodiesterase, gamma subunit		GO:2000641	regulation of early endosome to late endosome transport
			IPR003074	Peroxisome proliferator-activated receptor		GO:0044774	mitotic DNA integrity checkpoint
			IPR006650	Adenosine/AMP deaminase active site		GO:0051149	positive regulation of muscle cell differentiation
			IPR015590	Aldehyde dehydrogenase domain		GO:0006771	riboflavin metabolic process
			IPR003947	Potassium channel, voltage dependent, KCNQ2		GO:0021904	dorsal/ventral neural tube patterning
			IPR005740	DNA topoisomerase 4 subunit B, Gram-positive		GO:0009395	phospholipid catabolic process
			IPR013098	Immunoglobulin I-set		GO:0043966	histone H3 acetylation
			IPR006068	Cation-transporting P-type ATPase, C-terminal		GO:1900227	positive regulation of NLRP3 inflammasome complex assembly
			IPR008967	p53-like transcription factor, DNA-binding		GO:0010715	regulation of extracellular matrix disassembly
			IPR016050	Proteasome beta-type subunit, conserved site		GO:0014823	response to activity
			IPR001658	Gonadotrophin-releasing hormone receptor family		GO:0071636	positive regulation of transforming growth factor beta production
			IPR003097	FAD-binding, type 1		GO:0007494	midgut development
			IPR027303	Glutamine synthetase, glycine-rich site		GO:0045727	positive regulation of translation
			IPR005404	Potassium channel, voltage dependent, Kv3.3		GO:0014824	artery smooth muscle contraction
			IPR020471	Aldo/keto reductase		GO:0045596	negative regulation of cell differentiation
			IPR000141	Prostaglandin F receptor		GO:0046034	ATP metabolic process
			IPR018456	PTR2 family proton/oligopeptide symporter, conserved site		GO:0060166	olfactory pit development
			IPR001395	Aldo/keto reductase/potassium channel subunit beta		GO:0043615	astrocyte cell migration
			IPR006146	5'-Nucleotidase, conserved site		GO:0014839	myoblast migration involved in skeletal muscle regeneration
			IPR020777	Tyrosine-protein kinase, neurotrophic receptor		GO:0045083	negative regulation of interleukin-12 biosynthetic process
			IPR000494	Receptor L-domain		GO:0006081	cellular aldehyde metabolic process
			IPR008918	Helix-hairpin-helix motif, class 2		GO:0042493	response to drug
			IPR032190	Niemann-Pick C1, N-terminal		GO:0072659	protein localization to plasma membrane
			IPR000493	Inositol 1,4,5-trisphosphate-binding protein receptor		GO:1990138	neuron projection extension
			IPR031725	Acetylserotonin O-methyltransferase, dimerisation domain		GO:0071044	histone mRNA catabolic process
			IPR006095	Glutamate/phenylalanine/leucine/valine dehydrogenase		GO:0060681	branch elongation involved in ureteric bud branching
			IPR016036	Malonyl-CoA ACP transacylase, ACP-binding		GO:0050703	interleukin-1 alpha secretion
			IPR000505	5-Hydroxytryptamine 1D receptor		GO:0007202	activation of phospholipase C activity
			IPR004054	Potassium channel, voltage dependent, Kv4.1		GO:0006690	icosanoid metabolic process
			IPR004156	Organic anion transporter polypeptide OATP		GO:0022904	respiratory electron transport chain
			IPR000778	Cytochrome b245, heavy chain		GO:0050715	positive regulation of cytokine secretion
			IPR003967	Potassium channel, voltage-dependent, ERG		GO:0043496	regulation of protein homodimerization activity
			IPR011032	GroES-like		GO:0090398	cellular senescence
			IPR001094	Flavodoxin-like		GO:1901386	negative regulation of voltage-gated calcium channel activity
			IPR016166	FAD-binding, type 2		GO:0070101	positive regulation of chemokine-mediated signaling pathway
			IPR000358	Ribonucleotide reductase small subunit		GO:0032026	response to magnesium ion
			IPR015526	Frizzled/secreted frizzled-related protein		GO:0001541	ovarian follicle development
			IPR008334	5'-Nucleotidase, C-terminal		GO:0043922	negative regulation by host of viral transcription
			IPR029058	Alpha/Beta hydrolase fold		GO:0006760	folic acid-containing compound metabolic process
			IPR020821	Extracellular Endonuclease, subunit A		GO:0050730	regulation of peptidyl-tyrosine phosphorylation
			IPR004468	CTP synthase		GO:0060179	male mating behavior
			IPR015802	Copper amine oxidase, N3-terminal		GO:0032609	interferon-gamma production
			IPR018298	Adrenodoxin, iron-sulphur binding site		GO:0010632	regulation of epithelial cell migration
			IPR001365	Adenosine/AMP deaminase domain		GO:0009750	response to fructose
			IPR005775	P-type ATPase, subfamily IIC		GO:0046653	tetrahydrofolate metabolic process
			IPR000477	Reverse transcriptase domain		GO:0070296	sarcoplasmic reticulum calcium ion transport
			IPR000003	Retinoid X receptor/HNF4		GO:0097191	extrinsic apoptotic signaling pathway
			IPR018212	Sodium/solute symporter, conserved site		GO:0045963	negative regulation of dopamine metabolic process
			IPR002288	DNA gyrase B subunit, C-terminal		GO:0009992	cellular water homeostasis
			IPR012897	Potassium channel, voltage dependent, Kv1.4, tandem inactivation domain		GO:0050910	detection of mechanical stimulus involved in sensory perception of sound
			IPR015816	Vitellinogen, beta-sheet N-terminal		GO:0072369	regulation of lipid transport by positive regulation of transcription from RNA polymerase II promoter
			IPR005725	ATPase, V1 complex, subunit A		GO:0045187	regulation of circadian sleep/wake cycle, sleep
			IPR001068	Adenosine A1 receptor		GO:0060491	regulation of cell projection assembly
			IPR010991	p53, tetramerisation domain		GO:1900015	regulation of cytokine production involved in inflammatory response
			IPR016636	3-oxo-5-alpha-steroid 4-dehydrogenase		GO:0043367	CD4-positive, alpha-beta T cell differentiation
			IPR001790	Ribosomal protein L10P		GO:0071847	TNFSF11-mediated signaling pathway
			IPR013816	ATP-grasp fold, subdomain 2		GO:0086047	membrane depolarization during Purkinje myocyte cell action potential
			IPR000626	Ubiquitin domain		GO:0044344	cellular response to fibroblast growth factor stimulus
			IPR016249	Tyrosine-protein kinase, Ret receptor		GO:0032943	mononuclear cell proliferation
			IPR001071	Cellular retinaldehyde binding/alpha-tocopherol transport		GO:0034136	negative regulation of toll-like receptor 2 signaling pathway
			IPR020455	Tyrosine-protein kinase, neurotrophic receptor, type 2		GO:0002250	adaptive immune response
			IPR016243	Tyrosine-protein kinase, CSF-1/PDGF receptor family		GO:0045416	positive regulation of interleukin-8 biosynthetic process
			IPR029890	Ectonucleotide pyrophosphatase/phosphodiesterase family member 1		GO:2000811	negative regulation of anoikis
			IPR002421	5'-3' exonuclease, N-terminal		GO:0072656	maintenance of protein location in mitochondrion
			IPR013352	Iron hydrogenase, subset		GO:0006082	organic acid metabolic process
			IPR029510	Aldehyde dehydrogenase, glutamic acid active site		GO:0051896	regulation of protein kinase B signaling
			IPR027288	Platelet-derived growth factor receptor beta		GO:0071480	cellular response to gamma radiation
			IPR000929	Dopamine receptor family		GO:0001701	in utero embryonic development
			IPR001017	Dehydrogenase, E1 component		GO:0051597	response to methylmercury
			IPR020045	5'-3' exonuclease, C-terminal domain		GO:0007274	neuromuscular synaptic transmission
			IPR016161	Aldehyde/histidinol dehydrogenase		GO:0045665	negative regulation of neuron differentiation
			IPR002259	Equilibrative nucleoside transporter		GO:0010840	regulation of circadian sleep/wake cycle, wakefulness
			IPR009460	Ryanodine Receptor TM 4-6		GO:0042159	lipoprotein catabolic process
			IPR001251	CRAL-TRIO lipid binding domain		GO:0032225	regulation of synaptic transmission, dopaminergic
			IPR029060	PIN domain-like		GO:0048678	response to axon injury
			IPR018252	Annexin repeat, conserved site		GO:0060411	cardiac septum morphogenesis
			IPR001128	Cytochrome P450		GO:0042325	regulation of phosphorylation
			IPR011614	Catalase core domain		GO:2000563	positive regulation of CD4-positive, alpha-beta T cell proliferation
			IPR015925	Ryanodine receptor-related		GO:0051262	protein tetramerization
			IPR001004	Alpha 1A adrenoceptor		GO:0001676	long-chain fatty acid metabolic process
			IPR004760	L-type amino acid transporter		GO:0055088	lipid homeostasis
			IPR030522	SH2B adapter protein 3		GO:0009612	response to mechanical stimulus
			IPR001148	Alpha carbonic anhydrase		GO:1903078	positive regulation of protein localization to plasma membrane
			IPR005720	Dihydroorotate dehydrogenase domain		GO:0005513	detection of calcium ion
			IPR000502	Muscarinic acetylcholine receptor M5		GO:0002755	MyD88-dependent toll-like receptor signaling pathway
			IPR000674	Aldehyde oxidase/xanthine dehydrogenase, a/b hammerhead		GO:0035024	negative regulation of Rho protein signal transduction
			IPR009023	Hydroxymethylglutaryl-CoA reductase, class I/II, NAD/NADP-binding domain		GO:0050909	sensory perception of taste
			IPR002888	[2Fe-2S]-binding		GO:0071347	cellular response to interleukin-1
			IPR023088	3'5'-cyclic nucleotide phosphodiesterase		GO:0019229	regulation of vasoconstriction
			IPR003280	Two pore domain potassium channel		GO:0070668	positive regulation of mast cell proliferation
			IPR017972	Cytochrome P450, conserved site		GO:0006338	chromatin remodeling
			IPR008949	Isoprenoid synthase domain		GO:0043517	positive regulation of DNA damage response, signal transduction by p53 class mediator
			IPR027982	Gonadotropin-releasing hormone receptor		GO:0007263	nitric oxide mediated signal transduction
			IPR012336	Thioredoxin-like fold		GO:0042267	natural killer cell mediated cytotoxicity
			IPR000450	5-Hydroxytryptamine 1F receptor		GO:0007252	I-kappaB phosphorylation
			IPR001426	Tyrosine-protein kinase, receptor class V, conserved site		GO:0034616	response to laminar fluid shear stress
			IPR028375	KA1 domain/Ssp2, C-terminal		GO:0009411	response to UV
			IPR029132	Choloylglycine hydrolase/NAAA C-terminal		GO:0071670	smooth muscle cell chemotaxis
			IPR014352	FERM/acyl-CoA-binding protein, 3-helical bundle		GO:0051882	mitochondrial depolarization
			IPR002440	Glucose transporter, type 2 (GLUT2)		GO:0033539	fatty acid beta-oxidation using acyl-CoA dehydrogenase
			IPR002642	Lysophospholipase, catalytic domain		GO:0018108	peptidyl-tyrosine phosphorylation
			IPR015127	Gastric H+/K+-transporter P-type ATPase, N-terminal		GO:0045714	regulation of low-density lipoprotein particle receptor biosynthetic process
			IPR018438	Carbonic anhydrase, CA-VII		GO:0006853	carnitine shuttle
			IPR027361	Nicotinic acetylcholine-gated receptor, transmembrane domain		GO:0042523	positive regulation of tyrosine phosphorylation of Stat5 protein
			IPR004734	Multidrug resistance protein		GO:0060612	adipose tissue development
			IPR001796	Dihydrofolate reductase domain		GO:0002322	B cell proliferation involved in immune response
			IPR029044	Nucleotide-diphospho-sugar transferases		GO:0006273	lagging strand elongation
			IPR001115	Alpha 1B adrenoceptor		GO:0071375	cellular response to peptide hormone stimulus
			IPR017871	ABC transporter, conserved site		GO:0002087	regulation of respiratory gaseous exchange by neurological system process
			IPR017452	GPCR, rhodopsin-like, 7TM		GO:0002138	retinoic acid biosynthetic process
			IPR020461	Tyrosine-protein kinase, neurotrophic receptor, type 1		GO:0050850	positive regulation of calcium-mediated signaling
			IPR001397	5-Hydroxytryptamine 5A receptor		GO:0030828	positive regulation of cGMP biosynthetic process
			IPR004887	Glutathione synthase, substrate-binding, eukaryotic		GO:0007568	aging
			IPR000323	Copper type II, ascorbate-dependent monooxygenase, N-terminal		GO:2000678	negative regulation of transcription regulatory region DNA binding
			IPR031717	Multifunctional 2-oxoglutarate metabolism enzyme, C-terminal		GO:0050776	regulation of immune response
			IPR023074	Hydroxymethylglutaryl-CoA reductase, class I/II, catalytic domain		GO:0001893	maternal placenta development
			IPR014710	RmlC-like jelly roll fold		GO:0006464	cellular protein modification process
			IPR001264	Glycosyl transferase, family 51		GO:0007612	learning
			IPR005719	Dihydroorotate dehydrogenase, class 2		GO:0046887	positive regulation of hormone secretion
			IPR017198	DNA (cytosine-5)-methyltransferase 1, metazoa		GO:1903147	negative regulation of mitophagy
			IPR002172	Low-density lipoprotein (LDL) receptor class A repeat		GO:0001708	cell fate specification
			IPR001154	DNA topoisomerase II, eukaryotic-type		GO:0044539	long-chain fatty acid import
			IPR008983	Tumour necrosis factor-like domain		GO:0007099	centriole replication
			IPR008099	Gamma-aminobutyric-acid A receptor epsilon subunit		GO:0060047	heart contraction
			IPR003032	Ryanodine receptor Ryr		GO:0045945	positive regulation of transcription from RNA polymerase III promoter
			IPR000264	ALB/AFP/VDB		GO:0010830	regulation of myotube differentiation
			IPR030684	Lactotransferrin		GO:0070201	regulation of establishment of protein localization
			IPR004299	Membrane bound O-acyl transferase, MBOAT		GO:0050968	detection of chemical stimulus involved in sensory perception of pain
			IPR003968	Potassium channel, voltage dependent, Kv		GO:0051586	positive regulation of dopamine uptake involved in synaptic transmission
			IPR014222	Cytochrome c oxidase, subunit II		GO:0007160	cell-matrix adhesion
			IPR012348	Ribonucleotide reductase-related		GO:0045794	negative regulation of cell volume
			IPR000700	PAS-associated, C-terminal		GO:0034613	cellular protein localization
			IPR008280	Tubulin/FtsZ, C-terminal		GO:0007200	phospholipase C-activating G-protein coupled receptor signaling pathway
			IPR018882	Calmodulin-binding domain C0, NMDA receptor, NR1 subunit		GO:0031659	positive regulation of cyclin-dependent protein serine/threonine kinase activity involved in G1/S transition of mitotic cell cycle
			IPR020846	Major facilitator superfamily domain		GO:0006554	lysine catabolic process
			IPR008996	Cytokine, IL-1-like		GO:0031497	chromatin assembly
			IPR030195	Equilibrative nucleoside transporter 1		GO:0055074	calcium ion homeostasis
			IPR000103	Pyridine nucleotide-disulphide oxidoreductase, class-II		GO:0097050	type B pancreatic cell apoptotic process
			IPR003987	Intercellular adhesion molecule/vascular cell adhesion molecule, N-terminal		GO:0070473	negative regulation of uterine smooth muscle contraction
			IPR013506	DNA topoisomerase, type IIA, subunit B, domain 2		GO:0046427	positive regulation of JAK-STAT cascade
			IPR002388	Annexin, type I		GO:0014064	positive regulation of serotonin secretion
			IPR008271	Serine/threonine-protein kinase, active site		GO:0043242	negative regulation of protein complex disassembly
			IPR032778	Growth factor receptor domain 4		GO:0030512	negative regulation of transforming growth factor beta receptor signaling pathway
			IPR015875	IMP dehydrogenase / GMP reductase, conserved site		GO:0002018	renin-angiotensin regulation of aldosterone production
			IPR018428	Carbonic anhydrase, CA-VI		GO:0060413	atrial septum morphogenesis
			IPR001041	2Fe-2S ferredoxin-type iron-sulfur binding domain		GO:0042473	outer ear morphogenesis
			IPR000321	Delta opioid receptor		GO:0048378	regulation of lateral mesodermal cell fate specification
			IPR000388	Sulphonylurea receptor		GO:0051298	centrosome duplication
			IPR010659	Reverse transcriptase connection		GO:0051899	membrane depolarization
			IPR026830	ALK tyrosine kinase receptor		GO:0006983	ER overload response
			IPR000014	PAS domain		GO:0002553	histamine secretion by mast cell
			IPR001650	Helicase, C-terminal		GO:0060173	limb development
			IPR010987	Glutathione S-transferase, C-terminal-like		GO:0071230	cellular response to amino acid stimulus
			IPR025260	Domain of unknown function DUF4208		GO:0006729	tetrahydrobiopterin biosynthetic process
			IPR014009	PIK-related kinase		GO:0009855	determination of bilateral symmetry
			IPR006201	Neurotransmitter-gated ion-channel		GO:0035701	hematopoietic stem cell migration
			IPR017892	Protein kinase, C-terminal		GO:0033089	positive regulation of T cell differentiation in thymus
			IPR017441	Protein kinase, ATP binding site		GO:0071287	cellular response to manganese ion
			IPR001304	C-type lectin		GO:0019674	NAD metabolic process
			IPR018429	Carbonic anhydrase 9		GO:0010269	response to selenium ion
			IPR023779	Chromo domain, conserved site		GO:0002371	dendritic cell cytokine production
			IPR001435	Adenosine A2B receptor		GO:0009880	embryonic pattern specification
			IPR029825	cAMP-dependent transcription factor ATF1		GO:2001229	negative regulation of response to gamma radiation
			IPR016272	Lipase, LIPH-type		GO:0048010	vascular endothelial growth factor receptor signaling pathway
			IPR013497	DNA topoisomerase, type IA, central		GO:0044255	cellular lipid metabolic process
			IPR021645	Shal-type voltage-gated potassium channels		GO:0048741	skeletal muscle fiber development
			IPR030459	Glycosyl hydrolases family 31, conserved site		GO:0033153	T cell receptor V(D)J recombination
			IPR029028	Alpha/beta knot methyltransferases		GO:0034351	negative regulation of glial cell apoptotic process
			IPR021158	Peptidase M10A, cysteine switch, zinc binding site		GO:0016485	protein processing
			IPR003973	Potassium channel, voltage dependent, Kv2		GO:0006805	xenobiotic metabolic process
			IPR032444	Keratin type II head		GO:0090383	phagosome acidification
			IPR013838	Beta tubulin, autoregulation binding site		GO:0050890	cognition
			IPR012262	Bifunctional dihydrofolate reductase/thymidylate synthase		GO:0032455	nerve growth factor processing
			IPR023561	Carbonic anhydrase, alpha-class		GO:0030029	actin filament-based process
			IPR002147	5-Hydroxytryptamine 1B receptor		GO:0032682	negative regulation of chemokine production
			IPR029066	PLP-binding barrel		GO:0001755	neural crest cell migration
			IPR002429	Cytochrome c oxidase subunit II C-terminal		GO:0006084	acetyl-CoA metabolic process
			IPR020845	AMP-binding, conserved site		GO:0050707	regulation of cytokine secretion
			IPR003177	Cytochrome c oxidase, subunit VIIa		GO:0045908	negative regulation of vasodilation
			IPR002401	Cytochrome P450, E-class, group I		GO:0043045	DNA methylation involved in embryo development
			IPR023801	Histone deacetylase domain		GO:0045165	cell fate commitment
			IPR023631	Amidase signature domain		GO:0045964	positive regulation of dopamine metabolic process
			IPR001747	Lipid transport protein, N-terminal		GO:0035902	response to immobilization stress
			IPR016182	Copper amine oxidase, N-terminal		GO:0008283	cell proliferation
			IPR024863	Transient receptor potential channel, vanilloid 1		GO:0032204	regulation of telomere maintenance
			IPR002165	Plexin repeat		GO:1903672	positive regulation of sprouting angiogenesis
			IPR002205	DNA topoisomerase, type IIA, subunit A/C-terminal		GO:0048630	skeletal muscle tissue growth
			IPR014821	Inositol 1,4,5-trisphosphate/ryanodine receptor		GO:0031947	negative regulation of glucocorticoid biosynthetic process
			IPR000734	Triacylglycerol lipase family		GO:0002224	toll-like receptor signaling pathway
			IPR000788	Ribonucleotide reductase large subunit, C-terminal		GO:0071407	cellular response to organic cyclic compound
			IPR027359	Voltage-dependent channel, four helix bundle domain		GO:0046960	sensitization
			IPR013786	Acyl-CoA dehydrogenase/oxidase, N-terminal		GO:0046548	retinal rod cell development
			IPR013530	Protein-arginine deiminase, C-terminal		GO:2001239	regulation of extrinsic apoptotic signaling pathway in absence of ligand
			IPR005679	Ribosomal protein S12, bacteria		GO:0009229	thiamine diphosphate biosynthetic process
			IPR001525	C-5 cytosine methyltransferase		GO:0006837	serotonin transport
			IPR004050	Potassium channel, voltage dependent, Kv1.3		GO:0031623	receptor internalization
			IPR000265	Prostanoid EP3 receptor		GO:0060453	regulation of gastric acid secretion
			IPR001613	Flavin amine oxidase		GO:0060312	regulation of blood vessel remodeling
			IPR000873	AMP-dependent synthetase/ligase		GO:0034776	response to histamine
			IPR006134	DNA-directed DNA polymerase, family B, multifunctional domain		GO:2000301	negative regulation of synaptic vesicle exocytosis
			IPR009075	Acyl-CoA dehydrogenase/oxidase C-terminal		GO:0006707	cholesterol catabolic process
			IPR004060	Orexin receptor 2		GO:0019752	carboxylic acid metabolic process
			IPR009100	Acyl-CoA dehydrogenase/oxidase, N-terminal and middle domain		GO:0006882	cellular zinc ion homeostasis
			IPR006113	6-phosphogluconate dehydrogenase, decarboxylating		GO:0050960	detection of temperature stimulus involved in thermoception
			IPR030172	Potassium voltage-gated channel subfamily H member 6		GO:0006349	regulation of gene expression by genetic imprinting
			IPR000072	PDGF/VEGF domain		GO:0015858	nucleoside transport
			IPR004202	Cytochrome c oxidase subunit VIIc		GO:0032692	negative regulation of interleukin-1 production
			IPR023406	DNA topoisomerase, type IA, active site		GO:0051453	regulation of intracellular pH
			IPR000681	Beta 3 adrenoceptor		GO:1901687	glutathione derivative biosynthetic process
			IPR002293	Amino acid/polyamine transporter I		GO:2000116	regulation of cysteine-type endopeptidase activity
			IPR022357	Major intrinsic protein, conserved site		GO:0030199	collagen fibril organization
			IPR016035	Acyl transferase/acyl hydrolase/lysophospholipase		GO:0051607	defense response to virus
			IPR006171	Toprim domain		GO:0072661	protein targeting to plasma membrane
			IPR017128	Catechol O-methyltransferase, eukaryotic		GO:0010266	response to vitamin B1
			IPR014746	Glutamine synthetase/guanido kinase, catalytic domain		GO:0007517	muscle organ development
			IPR000372	Leucine-rich repeat N-terminal domain		GO:0090259	regulation of retinal ganglion cell axon guidance
			IPR000644	CBS domain		GO:0006458	'de novo' protein folding
			IPR018028	Catalase, mono-functional, haem-containing		GO:0008219	cell death
			IPR032452	Sodium/calcium exchanger domain, C-terminal extension		GO:0010941	regulation of cell death
			IPR012338	Beta-lactamase/transpeptidase-like		GO:0019227	neuronal action potential propagation
			IPR020635	Tyrosine-protein kinase, catalytic domain		GO:0032868	response to insulin
			IPR019819	Carboxylesterase type B, conserved site		GO:0006898	receptor-mediated endocytosis
			IPR005018	DOMON domain		GO:0045630	positive regulation of T-helper 2 cell differentiation
			IPR002136	Ribosomal protein L4/L1e		GO:0048771	tissue remodeling
			IPR018338	Carbonic anhydrase, alpha-class, conserved site		GO:0006726	eye pigment biosynthetic process
			IPR000387	Tyrosine specific protein phosphatases domain		GO:0006457	protein folding
			IPR018108	Mitochondrial substrate/solute carrier		GO:0048668	collateral sprouting
			IPR020568	Ribosomal protein S5 domain 2-type fold		GO:0051496	positive regulation of stress fiber assembly
			IPR002048	EF-hand domain		GO:0009062	fatty acid catabolic process
			IPR005435	Gamma-aminobutyric-acid A receptor, alpha 5 subunit		GO:0051451	myoblast migration
			IPR021115	Pyridoxal-phosphate binding site		GO:0071222	cellular response to lipopolysaccharide
			IPR004010	Cache domain		GO:0007611	learning or memory
			IPR005394	P2Y12 purinoceptor		GO:0090150	establishment of protein localization to membrane
			IPR003082	Glutathione S-transferase, Pi class		GO:0002513	tolerance induction to self antigen
			IPR008972	Cupredoxin		GO:0030101	natural killer cell activation
			IPR023102	Fatty acid synthase, domain 2		GO:1904044	response to aldosterone
			IPR018491	SLC12A transporter, C-terminal		GO:0090309	positive regulation of methylation-dependent chromatin silencing
			IPR000207	Alpha 2B adrenoceptor		GO:0043619	regulation of transcription from RNA polymerase II promoter in response to oxidative stress
			IPR016357	Transferrin		GO:0044849	estrous cycle
			IPR004100	ATPase, F1 complex alpha/beta subunit, N-terminal domain		GO:0006470	protein dephosphorylation
			IPR004631	4-aminobutyrate aminotransferase, eukaryotic		GO:0032870	cellular response to hormone stimulus
			IPR000161	Vasopressin V2 receptor		GO:0070667	negative regulation of mast cell proliferation
			IPR000190	Angiotensin II receptor type 1		GO:0010453	regulation of cell fate commitment
			IPR022007	I-kappa-kinase-beta NEMO binding domain		GO:0018149	peptide cross-linking
			IPR019826	Carboxylesterase type B, active site		GO:0002768	immune response-regulating cell surface receptor signaling pathway
			IPR003077	Peroxisome proliferator-activated receptor, gamma		GO:0032431	activation of phospholipase A2 activity
			IPR001683	Phox homologous domain		GO:0009749	response to glucose
			IPR018114	Peptidase S1, trypsin family, active site		GO:0061577	generation of L-type calcium current
			IPR030560	Fatty-acid amide hydrolase 1		GO:0042102	positive regulation of T cell proliferation
			IPR030162	Voltage-dependent calcium channel, T-type, alpha-1I subunit		GO:0031223	auditory behavior
			IPR023274	Aquaporin 1		GO:0002318	myeloid progenitor cell differentiation
			IPR006089	Acyl-CoA dehydrogenase, conserved site		GO:0030826	regulation of cGMP biosynthetic process
			IPR023299	P-type ATPase, cytoplasmic domain N		GO:1904504	positive regulation of lipophagy
			IPR000836	Phosphoribosyltransferase domain		GO:0030182	neuron differentiation
			IPR005443	Voltage-dependent calcium channel, L-type, beta-1 subunit		GO:0046686	response to cadmium ion
			IPR031727	Galactose mutarotase, N-terminal barrel		GO:0072366	regulation of cellular ketone metabolic process by positive regulation of transcription from RNA polymerase II promoter
			IPR004052	Potassium channel, voltage dependent, Kv1.5		GO:0042711	maternal behavior
			IPR003076	Peroxisome proliferator-activated receptor, alpha		GO:0061419	positive regulation of transcription from RNA polymerase II promoter in response to hypoxia
			IPR001433	Oxidoreductase FAD/NAD(P)-binding		GO:0019835	cytolysis
			IPR002035	von Willebrand factor, type A		GO:0043409	negative regulation of MAPK cascade
			IPR004269	Folate receptor		GO:0045739	positive regulation of DNA repair
			IPR003277	Potassium channel, inwardly rectifying, Kir3.4		GO:0006089	lactate metabolic process
			IPR001881	EGF-like calcium-binding domain		GO:0050728	negative regulation of inflammatory response
			IPR017925	Dihydrofolate reductase conserved site		GO:0032792	negative regulation of CREB transcription factor activity
			IPR001781	Zinc finger, LIM-type		GO:0035095	behavioral response to nicotine
			IPR020556	Amidase, conserved site		GO:0048842	positive regulation of axon extension involved in axon guidance
			IPR020833	Lipoxygenase, iron binding site		GO:0097531	mast cell migration
			IPR000584	Voltage-dependent calcium channel, L-type, beta subunit		GO:1904531	positive regulation of actin filament binding
			IPR016201	Plexin-like fold		GO:2001244	positive regulation of intrinsic apoptotic signaling pathway
			IPR002350	Kazal domain		GO:0032496	response to lipopolysaccharide
			IPR005452	Voltage-dependent calcium channel, L-type, alpha-1D subunit		GO:0043393	regulation of protein binding
			IPR002346	Molybdopterin dehydrogenase, FAD-binding		GO:0001666	response to hypoxia
			IPR012151	Protein-tyrosine phosphatase, non-receptor type-3, -4		GO:0050882	voluntary musculoskeletal movement
			IPR023272	Cytochrome C oxidase, subunit VIIB, domain		GO:0010954	positive regulation of protein processing
			IPR012284	6-phosphogluconate dehydrogenase, domain 3		GO:0060402	calcium ion transport into cytosol
			IPR020904	Short-chain dehydrogenase/reductase, conserved site		GO:0032570	response to progesterone
			IPR017849	Alkaline phosphatase-like, alpha/beta/alpha		GO:0044281	small molecule metabolic process
			IPR019791	Haem peroxidase, animal		GO:0003084	positive regulation of systemic arterial blood pressure
			IPR004101	Mur ligase, C-terminal		GO:0043103	hypoxanthine salvage
			IPR006133	DNA-directed DNA polymerase, family B, exonuclease domain		GO:0007131	reciprocal meiotic recombination
			IPR003593	AAA+ ATPase domain		GO:0033194	response to hydroperoxide
			IPR013124	Gap junction alpha-1 protein (Cx43), C-terminal		GO:0042423	catecholamine biosynthetic process
			IPR023795	Serpin, conserved site		GO:0051000	positive regulation of nitric-oxide synthase activity
			IPR001418	Opioid receptor		GO:2000505	regulation of energy homeostasis
			IPR023271	Aquaporin-like		GO:0055117	regulation of cardiac muscle contraction
			IPR016245	Tyrosine protein kinase, EGF/ERB/XmrK receptor		GO:0051091	positive regulation of sequence-specific DNA binding transcription factor activity
			IPR000215	Serpin family		GO:0010878	cholesterol storage
			IPR014371	Sterol O-acyltransferase, ACAT/DAG/ARE types		GO:0050770	regulation of axonogenesis
			IPR016244	Tyrosine-protein kinase, HGF/MSP receptor		GO:0033033	negative regulation of myeloid cell apoptotic process
			IPR000907	Lipoxygenase		GO:0007208	phospholipase C-activating serotonin receptor signaling pathway
			IPR023796	Serpin domain		GO:2000255	negative regulation of male germ cell proliferation
			IPR023173	NADPH-cytochrome p450 reductase, FAD-binding, alpha-helical domain-3		GO:1903704	negative regulation of production of siRNA involved in RNA interference
			IPR005438	Gamma-aminobutyric-acid A receptor, gamma 1 subunit		GO:0010944	negative regulation of transcription by competitive promoter binding
			IPR002471	Peptidase S9, serine active site		GO:0086011	membrane repolarization during action potential
			IPR013083	Zinc finger, RING/FYVE/PHD-type		GO:0001958	endochondral ossification
			IPR024548	Copper type II ascorbate-dependent monooxygenase, C-terminal		GO:0051482	positive regulation of cytosolic calcium ion concentration involved in phospholipase C-activating G-protein coupled signaling pathway
						GO:0035584	calcium-mediated signaling using intracellular calcium source
						GO:0002003	angiotensin maturation
						GO:0035924	cellular response to vascular endothelial growth factor stimulus
						GO:2001054	negative regulation of mesenchymal cell apoptotic process
						GO:0098703	calcium ion import across plasma membrane
						GO:0090035	positive regulation of chaperone-mediated protein complex assembly
						GO:0035585	calcium-mediated signaling using extracellular calcium source
						GO:0050853	B cell receptor signaling pathway
						GO:0006730	one-carbon metabolic process
						GO:0016925	protein sumoylation
						GO:0051788	response to misfolded protein
						GO:0036289	peptidyl-serine autophosphorylation
						GO:0036323	vascular endothelial growth factor receptor-1 signaling pathway
						GO:0007613	memory
						GO:0043277	apoptotic cell clearance
						GO:0032226	positive regulation of synaptic transmission, dopaminergic
						GO:0033630	positive regulation of cell adhesion mediated by integrin
						GO:0048147	negative regulation of fibroblast proliferation
						GO:0001889	liver development
						GO:0007228	positive regulation of hh target transcription factor activity
						GO:0042136	neurotransmitter biosynthetic process
						GO:0051291	protein heterooligomerization
						GO:0048333	mesodermal cell differentiation
						GO:0032909	regulation of transforming growth factor beta2 production
						GO:0015793	glycerol transport
						GO:0035987	endodermal cell differentiation
						GO:0019933	cAMP-mediated signaling
						GO:0042733	embryonic digit morphogenesis
						GO:0000278	mitotic cell cycle
						GO:2001184	positive regulation of interleukin-12 secretion
						GO:0014050	negative regulation of glutamate secretion
						GO:0042320	regulation of circadian sleep/wake cycle, REM sleep
						GO:0019373	epoxygenase P450 pathway
						GO:0060444	branching involved in mammary gland duct morphogenesis
						GO:0000819	sister chromatid segregation
						GO:0032342	aldosterone biosynthetic process
						GO:0002540	leukotriene production involved in inflammatory response
						GO:0021759	globus pallidus development
						GO:0042113	B cell activation
						GO:0060045	positive regulation of cardiac muscle cell proliferation
						GO:0071417	cellular response to organonitrogen compound
						GO:0006287	base-excision repair, gap-filling
						GO:0042976	activation of Janus kinase activity
						GO:0048557	embryonic digestive tract morphogenesis
						GO:0072606	interleukin-8 secretion
						GO:0031103	axon regeneration
						GO:0009913	epidermal cell differentiation
						GO:0043010	camera-type eye development
						GO:0010579	positive regulation of adenylate cyclase activity involved in G-protein coupled receptor signaling pathway
						GO:0071168	protein localization to chromatin
						GO:1902042	negative regulation of extrinsic apoptotic signaling pathway via death domain receptors
						GO:0009450	gamma-aminobutyric acid catabolic process
						GO:0034112	positive regulation of homotypic cell-cell adhesion
						GO:0033141	positive regulation of peptidyl-serine phosphorylation of STAT protein
						GO:0032925	regulation of activin receptor signaling pathway
						GO:0046621	negative regulation of organ growth
						GO:0048167	regulation of synaptic plasticity
						GO:0015722	canalicular bile acid transport
						GO:0050717	positive regulation of interleukin-1 alpha secretion
						GO:0050905	neuromuscular process
						GO:1903146	regulation of mitophagy
						GO:0006357	regulation of transcription from RNA polymerase II promoter
						GO:0043043	peptide biosynthetic process
						GO:0060904	regulation of protein folding in endoplasmic reticulum
						GO:0043547	positive regulation of GTPase activity
						GO:0032886	regulation of microtubule-based process
						GO:0002158	osteoclast proliferation
						GO:0014054	positive regulation of gamma-aminobutyric acid secretion
						GO:0019836	hemolysis by symbiont of host erythrocytes
						GO:0016233	telomere capping
						GO:0031635	adenylate cyclase-inhibiting opioid receptor signaling pathway
						GO:1990314	cellular response to insulin-like growth factor stimulus
						GO:0006183	GTP biosynthetic process
						GO:0090181	regulation of cholesterol metabolic process
						GO:0055085	transmembrane transport
						GO:0051928	positive regulation of calcium ion transport
						GO:1902749	regulation of cell cycle G2/M phase transition
						GO:0060599	lateral sprouting involved in mammary gland duct morphogenesis
						GO:0033594	response to hydroxyisoflavone
						GO:0009611	response to wounding
						GO:2000010	positive regulation of protein localization to cell surface
						GO:0042157	lipoprotein metabolic process
						GO:0010045	response to nickel cation
						GO:0061028	establishment of endothelial barrier
						GO:0070977	bone maturation
						GO:0071812	positive regulation of fever generation by positive regulation of prostaglandin secretion
						GO:0042359	vitamin D metabolic process
						GO:0034765	regulation of ion transmembrane transport
						GO:0021756	striatum development
						GO:0001823	mesonephros development
						GO:0071385	cellular response to glucocorticoid stimulus
						GO:0010212	response to ionizing radiation
						GO:0002333	transitional one stage B cell differentiation
						GO:0003417	growth plate cartilage development
						GO:0086046	membrane depolarization during SA node cell action potential
						GO:0009437	carnitine metabolic process
						GO:0042220	response to cocaine
						GO:0035774	positive regulation of insulin secretion involved in cellular response to glucose stimulus
						GO:0006606	protein import into nucleus
						GO:0071392	cellular response to estradiol stimulus
						GO:0007520	myoblast fusion
						GO:0008625	extrinsic apoptotic signaling pathway via death domain receptors
						GO:0006098	pentose-phosphate shunt
						GO:0060740	prostate gland epithelium morphogenesis
						GO:0061365	positive regulation of triglyceride lipase activity
						GO:0060595	fibroblast growth factor receptor signaling pathway involved in mammary gland specification
						GO:2000394	positive regulation of lamellipodium morphogenesis
						GO:0001878	response to yeast
						GO:0070245	positive regulation of thymocyte apoptotic process
						GO:0060306	regulation of membrane repolarization
						GO:0034605	cellular response to heat
						GO:0050672	negative regulation of lymphocyte proliferation
						GO:0010623	developmental programmed cell death
						GO:0000083	regulation of transcription involved in G1/S transition of mitotic cell cycle
						GO:0071398	cellular response to fatty acid
						GO:0010907	positive regulation of glucose metabolic process
						GO:0060100	positive regulation of phagocytosis, engulfment
						GO:0015872	dopamine transport
						GO:0006264	mitochondrial DNA replication
						GO:0090050	positive regulation of cell migration involved in sprouting angiogenesis
						GO:0014826	vein smooth muscle contraction
						GO:0071313	cellular response to caffeine
						GO:0042994	cytoplasmic sequestering of transcription factor
						GO:0035413	positive regulation of catenin import into nucleus
						GO:0006953	acute-phase response
						GO:0043266	regulation of potassium ion transport
						GO:0007166	cell surface receptor signaling pathway
						GO:0045588	positive regulation of gamma-delta T cell differentiation
						GO:0008589	regulation of smoothened signaling pathway
						GO:0050861	positive regulation of B cell receptor signaling pathway
						GO:0021966	corticospinal neuron axon guidance
						GO:0019433	triglyceride catabolic process
						GO:0010880	regulation of release of sequestered calcium ion into cytosol by sarcoplasmic reticulum
						GO:0006782	protoporphyrinogen IX biosynthetic process
						GO:0032148	activation of protein kinase B activity
						GO:0045956	positive regulation of calcium ion-dependent exocytosis
						GO:0045821	positive regulation of glycolytic process
						GO:0010389	regulation of G2/M transition of mitotic cell cycle
						GO:0051770	positive regulation of nitric-oxide synthase biosynthetic process
						GO:0010608	posttranscriptional regulation of gene expression
						GO:0050731	positive regulation of peptidyl-tyrosine phosphorylation
						GO:0042552	myelination
						GO:0034650	cortisol metabolic process
						GO:0033689	negative regulation of osteoblast proliferation
						GO:0033058	directional locomotion
						GO:0070555	response to interleukin-1
						GO:0038109	Kit signaling pathway
						GO:0034121	regulation of toll-like receptor signaling pathway
						GO:0001951	intestinal D-glucose absorption
						GO:1900039	positive regulation of cellular response to hypoxia
						GO:0048168	regulation of neuronal synaptic plasticity
						GO:0001933	negative regulation of protein phosphorylation
						GO:0043330	response to exogenous dsRNA
						GO:0014063	negative regulation of serotonin secretion
						GO:0019722	calcium-mediated signaling
						GO:0003151	outflow tract morphogenesis
						GO:0009083	branched-chain amino acid catabolic process
						GO:0009615	response to virus
						GO:0072358	cardiovascular system development
						GO:0006476	protein deacetylation
						GO:0035814	negative regulation of renal sodium excretion
						GO:2001206	positive regulation of osteoclast development
						GO:0007205	protein kinase C-activating G-protein coupled receptor signaling pathway
						GO:0001547	antral ovarian follicle growth
						GO:1990776	response to angiotensin
						GO:1903351	cellular response to dopamine
						GO:0045741	positive regulation of epidermal growth factor-activated receptor activity
						GO:0061302	smooth muscle cell-matrix adhesion
						GO:0045955	negative regulation of calcium ion-dependent exocytosis
						GO:0035789	metanephric mesenchymal cell migration
						GO:0032000	positive regulation of fatty acid beta-oxidation
						GO:0051593	response to folic acid
						GO:1904179	positive regulation of adipose tissue development
						GO:0033144	negative regulation of intracellular steroid hormone receptor signaling pathway
						GO:0021941	negative regulation of cerebellar granule cell precursor proliferation
						GO:0009636	response to toxic substance
						GO:0046579	positive regulation of Ras protein signal transduction
						GO:0048525	negative regulation of viral process
						GO:0006991	response to sterol depletion
						GO:0050966	detection of mechanical stimulus involved in sensory perception of pain
						GO:0051480	cytosolic calcium ion homeostasis
						GO:0060742	epithelial cell differentiation involved in prostate gland development
						GO:0000723	telomere maintenance
						GO:0042462	eye photoreceptor cell development
						GO:0032463	negative regulation of protein homooligomerization
						GO:0021762	substantia nigra development
						GO:0007198	adenylate cyclase-inhibiting serotonin receptor signaling pathway
						GO:0045084	positive regulation of interleukin-12 biosynthetic process
						GO:0033632	regulation of cell-cell adhesion mediated by integrin
						GO:0006121	mitochondrial electron transport, succinate to ubiquinone
						GO:1900042	positive regulation of interleukin-2 secretion
						GO:0042506	tyrosine phosphorylation of Stat5 protein
						GO:0016098	monoterpenoid metabolic process
						GO:2000343	positive regulation of chemokine (C-X-C motif) ligand 2 production
						GO:0050665	hydrogen peroxide biosynthetic process
						GO:0002032	desensitization of G-protein coupled receptor protein signaling pathway by arrestin
						GO:0070447	positive regulation of oligodendrocyte progenitor proliferation
						GO:1903465	positive regulation of mitotic cell cycle DNA replication
						GO:0060087	relaxation of vascular smooth muscle
						GO:0060323	head morphogenesis
						GO:0007224	smoothened signaling pathway
						GO:0050727	regulation of inflammatory response
						GO:0045870	positive regulation of single stranded viral RNA replication via double stranded DNA intermediate
						GO:0090140	regulation of mitochondrial fission
						GO:0032963	collagen metabolic process
						GO:0042742	defense response to bacterium
						GO:0060048	cardiac muscle contraction
						GO:0006581	acetylcholine catabolic process
						GO:0045728	respiratory burst after phagocytosis
						GO:0001994	norepinephrine-epinephrine vasoconstriction involved in regulation of systemic arterial blood pressure
						GO:0086009	membrane repolarization
						GO:0046452	dihydrofolate metabolic process
						GO:0009268	response to pH
						GO:0015758	glucose transport
						GO:0045807	positive regulation of endocytosis
						GO:0051573	negative regulation of histone H3-K9 methylation
						GO:0032774	RNA biosynthetic process
						GO:0070509	calcium ion import
						GO:0032804	negative regulation of low-density lipoprotein particle receptor catabolic process
						GO:0030155	regulation of cell adhesion
						GO:0060253	negative regulation of glial cell proliferation
						GO:0007416	synapse assembly
						GO:0061178	regulation of insulin secretion involved in cellular response to glucose stimulus
						GO:0021553	olfactory nerve development
						GO:0060546	negative regulation of necroptotic process
						GO:0036376	sodium ion export from cell
						GO:0003073	regulation of systemic arterial blood pressure
						GO:0008366	axon ensheathment
						GO:0031214	biomineral tissue development
						GO:0006166	purine ribonucleoside salvage
						GO:0010870	positive regulation of receptor biosynthetic process
						GO:0010042	response to manganese ion
						GO:0030049	muscle filament sliding
						GO:0006573	valine metabolic process
						GO:0010518	positive regulation of phospholipase activity
						GO:0055091	phospholipid homeostasis
						GO:0006468	protein phosphorylation
						GO:0072599	establishment of protein localization to endoplasmic reticulum
						GO:0036151	phosphatidylcholine acyl-chain remodeling
						GO:0051823	regulation of synapse structural plasticity
						GO:0060406	positive regulation of penile erection
						GO:0019082	viral protein processing
						GO:1903543	positive regulation of exosomal secretion
						GO:0002679	respiratory burst involved in defense response
						GO:0006549	isoleucine metabolic process
						GO:0007171	activation of transmembrane receptor protein tyrosine kinase activity
						GO:0001892	embryonic placenta development
						GO:0042447	hormone catabolic process
						GO:0007608	sensory perception of smell
						GO:0035025	positive regulation of Rho protein signal transduction
						GO:0043524	negative regulation of neuron apoptotic process
						GO:0086067	AV node cell to bundle of His cell communication
						GO:0071435	potassium ion export
						GO:2000351	regulation of endothelial cell apoptotic process
						GO:0051092	positive regulation of NF-kappaB transcription factor activity
						GO:0010976	positive regulation of neuron projection development
						GO:0036148	phosphatidylglycerol acyl-chain remodeling
						GO:0030318	melanocyte differentiation
						GO:0045069	regulation of viral genome replication
						GO:0035633	maintenance of blood-brain barrier
						GO:0050951	sensory perception of temperature stimulus
						GO:0006178	guanine salvage
						GO:0071321	cellular response to cGMP
						GO:0030316	osteoclast differentiation
						GO:0033384	geranyl diphosphate biosynthetic process
						GO:0071157	negative regulation of cell cycle arrest
						GO:0032508	DNA duplex unwinding
						GO:0019218	regulation of steroid metabolic process
						GO:0071732	cellular response to nitric oxide
						GO:0002068	glandular epithelial cell development
						GO:0043588	skin development
						GO:2000810	regulation of bicellular tight junction assembly
						GO:0008542	visual learning
						GO:1904450	positive regulation of aspartate secretion
						GO:0070293	renal absorption
						GO:0050795	regulation of behavior
						GO:0006968	cellular defense response
						GO:0048243	norepinephrine secretion
						GO:0045720	negative regulation of integrin biosynthetic process
						GO:0006527	arginine catabolic process
						GO:0003149	membranous septum morphogenesis
						GO:0003013	circulatory system process
						GO:0030317	sperm motility
						GO:0086100	endothelin receptor signaling pathway
						GO:0010744	positive regulation of macrophage derived foam cell differentiation
						GO:0048008	platelet-derived growth factor receptor signaling pathway
						GO:0060440	trachea formation
						GO:0070430	positive regulation of nucleotide-binding oligomerization domain containing 1 signaling pathway
						GO:0035625	epidermal growth factor-activated receptor transactivation by G-protein coupled receptor signaling pathway
						GO:0061048	negative regulation of branching involved in lung morphogenesis
						GO:0031398	positive regulation of protein ubiquitination
						GO:0045627	positive regulation of T-helper 1 cell differentiation
						GO:0045188	regulation of circadian sleep/wake cycle, non-REM sleep
						GO:0002523	leukocyte migration involved in inflammatory response
						GO:0032331	negative regulation of chondrocyte differentiation
						GO:0043535	regulation of blood vessel endothelial cell migration
						GO:0071286	cellular response to magnesium ion
						GO:0030277	maintenance of gastrointestinal epithelium
						GO:0032691	negative regulation of interleukin-1 beta production
						GO:0032902	nerve growth factor production
						GO:0006975	DNA damage induced protein phosphorylation
						GO:0038003	opioid receptor signaling pathway
						GO:0070423	nucleotide-binding oligomerization domain containing signaling pathway
						GO:0045742	positive regulation of epidermal growth factor receptor signaling pathway
						GO:0030035	microspike assembly
						GO:0001817	regulation of cytokine production
						GO:0048661	positive regulation of smooth muscle cell proliferation
						GO:0006952	defense response
						GO:0007158	neuron cell-cell adhesion
						GO:0014854	response to inactivity
						GO:0003323	type B pancreatic cell development
						GO:0032849	positive regulation of cellular pH reduction
						GO:0001957	intramembranous ossification
						GO:0046717	acid secretion
						GO:0071872	cellular response to epinephrine stimulus
						GO:0035865	cellular response to potassium ion
						GO:0045471	response to ethanol
						GO:0036269	swimming behavior
						GO:0007040	lysosome organization
						GO:0007422	peripheral nervous system development
						GO:0043627	response to estrogen
						GO:0071346	cellular response to interferon-gamma
						GO:0061113	pancreas morphogenesis
						GO:0034971	histone H3-R17 methylation
						GO:0072163	mesonephric epithelium development
						GO:0009644	response to high light intensity
						GO:0034418	urate biosynthetic process
						GO:0008544	epidermis development
						GO:0051249	regulation of lymphocyte activation
						GO:0045766	positive regulation of angiogenesis
						GO:2000230	negative regulation of pancreatic stellate cell proliferation
						GO:0050930	induction of positive chemotaxis
						GO:0019934	cGMP-mediated signaling
						GO:0032741	positive regulation of interleukin-18 production
						GO:0050891	multicellular organismal water homeostasis
						GO:0042323	negative regulation of circadian sleep/wake cycle, non-REM sleep
						GO:0060711	labyrinthine layer development
						GO:0042177	negative regulation of protein catabolic process
						GO:0016064	immunoglobulin mediated immune response
						GO:0021987	cerebral cortex development
						GO:0010165	response to X-ray
						GO:0051968	positive regulation of synaptic transmission, glutamatergic
						GO:0007223	Wnt signaling pathway, calcium modulating pathway
						GO:2001243	negative regulation of intrinsic apoptotic signaling pathway
						GO:0090080	positive regulation of MAPKKK cascade by fibroblast growth factor receptor signaling pathway
						GO:0070672	response to interleukin-15
						GO:0002686	negative regulation of leukocyte migration
						GO:0050482	arachidonic acid secretion
						GO:0008015	blood circulation
						GO:0032467	positive regulation of cytokinesis
						GO:0003148	outflow tract septum morphogenesis
						GO:0046671	negative regulation of retinal cell programmed cell death
						GO:0071312	cellular response to alkaloid
						GO:0021633	optic nerve structural organization
						GO:0046058	cAMP metabolic process
						GO:0048870	cell motility
						GO:0032722	positive regulation of chemokine production
						GO:0006366	transcription from RNA polymerase II promoter
						GO:0040036	regulation of fibroblast growth factor receptor signaling pathway
						GO:0031100	organ regeneration
						GO:0051923	sulfation
						GO:0002407	dendritic cell chemotaxis
						GO:0048609	multicellular organismal reproductive process
						GO:0048013	ephrin receptor signaling pathway
						GO:0048015	phosphatidylinositol-mediated signaling
						GO:0006778	porphyrin-containing compound metabolic process
						GO:0045618	positive regulation of keratinocyte differentiation
						GO:0033326	cerebrospinal fluid secretion
						GO:0022614	membrane to membrane docking
						GO:1902178	fibroblast growth factor receptor apoptotic signaling pathway
						GO:0050872	white fat cell differentiation
						GO:1901843	positive regulation of high voltage-gated calcium channel activity
						GO:0007616	long-term memory
						GO:0071218	cellular response to misfolded protein
						GO:0006101	citrate metabolic process
						GO:0034105	positive regulation of tissue remodeling
						GO:0008206	bile acid metabolic process
						GO:0006650	glycerophospholipid metabolic process
						GO:0072593	reactive oxygen species metabolic process
						GO:0060442	branching involved in prostate gland morphogenesis
						GO:0042416	dopamine biosynthetic process
						GO:2001015	negative regulation of skeletal muscle cell differentiation
						GO:0043923	positive regulation by host of viral transcription
						GO:0033861	negative regulation of NAD(P)H oxidase activity
						GO:0015874	norepinephrine transport
						GO:0046449	creatinine metabolic process
						GO:2000491	positive regulation of hepatic stellate cell activation
						GO:0045880	positive regulation of smoothened signaling pathway
						GO:1990708	conditioned place preference
						GO:0000902	cell morphogenesis
						GO:0048304	positive regulation of isotype switching to IgG isotypes
						GO:0021537	telencephalon development
						GO:0017158	regulation of calcium ion-dependent exocytosis
						GO:0051272	positive regulation of cellular component movement
						GO:0035556	intracellular signal transduction
						GO:0051791	medium-chain fatty acid metabolic process
						GO:0033135	regulation of peptidyl-serine phosphorylation
						GO:2001028	positive regulation of endothelial cell chemotaxis
						GO:0045671	negative regulation of osteoclast differentiation
						GO:0060684	epithelial-mesenchymal cell signaling
						GO:0060117	auditory receptor cell development
						GO:0000082	G1/S transition of mitotic cell cycle
						GO:0010644	cell communication by electrical coupling
						GO:0046959	habituation
						GO:0045078	positive regulation of interferon-gamma biosynthetic process
						GO:0071377	cellular response to glucagon stimulus
						GO:0030855	epithelial cell differentiation
						GO:0002684	positive regulation of immune system process
						GO:0007569	cell aging
						GO:0030573	bile acid catabolic process
						GO:0042755	eating behavior
						GO:0090074	negative regulation of protein homodimerization activity
						GO:0060065	uterus development
						GO:0001659	temperature homeostasis
						GO:1903576	response to L-arginine
						GO:0051591	response to cAMP
						GO:0051592	response to calcium ion
						GO:0002677	negative regulation of chronic inflammatory response
						GO:0010765	positive regulation of sodium ion transport
						GO:0021766	hippocampus development
						GO:2001250	positive regulation of ammonia assimilation cycle
						GO:0071456	cellular response to hypoxia
						GO:0060644	mammary gland epithelial cell differentiation
						GO:0046488	phosphatidylinositol metabolic process
						GO:0045730	respiratory burst
						GO:0071359	cellular response to dsRNA
						GO:0042346	positive regulation of NF-kappaB import into nucleus
						GO:0007037	vacuolar phosphate transport
						GO:0006914	autophagy
						GO:0048149	behavioral response to ethanol
						GO:0015867	ATP transport
						GO:0042026	protein refolding
						GO:0007050	cell cycle arrest
						GO:0016241	regulation of macroautophagy
						GO:0014912	negative regulation of smooth muscle cell migration
						GO:1900138	negative regulation of phospholipase A2 activity
						GO:0045840	positive regulation of mitotic nuclear division
						GO:0015936	coenzyme A metabolic process
						GO:0001886	endothelial cell morphogenesis
						GO:0006869	lipid transport
						GO:0007267	cell-cell signaling
						GO:0002548	monocyte chemotaxis
						GO:0043268	positive regulation of potassium ion transport
						GO:0060169	negative regulation of adenosine receptor signaling pathway
						GO:0071677	positive regulation of mononuclear cell migration
						GO:0045785	positive regulation of cell adhesion
						GO:0038183	bile acid signaling pathway
						GO:1900275	negative regulation of phospholipase C activity
						GO:0010507	negative regulation of autophagy
						GO:0035909	aorta morphogenesis
						GO:0010863	positive regulation of phospholipase C activity
						GO:0042982	amyloid precursor protein metabolic process
						GO:1901896	positive regulation of calcium-transporting ATPase activity
						GO:0045859	regulation of protein kinase activity
						GO:0045822	negative regulation of heart contraction
						GO:0086013	membrane repolarization during cardiac muscle cell action potential
						GO:0001963	synaptic transmission, dopaminergic
						GO:2001225	regulation of chloride transport
						GO:0015670	carbon dioxide transport
						GO:0046688	response to copper ion
						GO:0045844	positive regulation of striated muscle tissue development
						GO:0007216	G-protein coupled glutamate receptor signaling pathway
						GO:0043568	positive regulation of insulin-like growth factor receptor signaling pathway
						GO:0010288	response to lead ion
						GO:0043392	negative regulation of DNA binding
						GO:0001781	neutrophil apoptotic process
						GO:0070417	cellular response to cold
						GO:0035999	tetrahydrofolate interconversion
						GO:0034983	peptidyl-lysine deacetylation
						GO:0031664	regulation of lipopolysaccharide-mediated signaling pathway
						GO:0010818	T cell chemotaxis
						GO:0043181	vacuolar sequestering
						GO:0048011	neurotrophin TRK receptor signaling pathway
						GO:0071333	cellular response to glucose stimulus
						GO:1901380	negative regulation of potassium ion transmembrane transport
						GO:0070670	response to interleukin-4
						GO:0006515	misfolded or incompletely synthesized protein catabolic process
						GO:0030154	cell differentiation
						GO:0015701	bicarbonate transport
						GO:0006600	creatine metabolic process
						GO:0060445	branching involved in salivary gland morphogenesis
						GO:0043497	regulation of protein heterodimerization activity
						GO:0051222	positive regulation of protein transport
						GO:0045740	positive regulation of DNA replication
						GO:0046318	negative regulation of glucosylceramide biosynthetic process
						GO:0006259	DNA metabolic process
						GO:0071542	dopaminergic neuron differentiation
						GO:0036414	histone citrullination
						GO:0071226	cellular response to molecule of fungal origin
						GO:0006508	proteolysis
						GO:0006979	response to oxidative stress
						GO:0030308	negative regulation of cell growth
						GO:0070309	lens fiber cell morphogenesis
						GO:0010652	positive regulation of cell communication by chemical coupling
						GO:1901841	regulation of high voltage-gated calcium channel activity
						GO:0007155	cell adhesion
						GO:0030500	regulation of bone mineralization
						GO:0090325	regulation of locomotion involved in locomotory behavior
						GO:0036500	ATF6-mediated unfolded protein response
						GO:0045070	positive regulation of viral genome replication
						GO:0038166	angiotensin-activated signaling pathway
						GO:0060369	positive regulation of Fc receptor mediated stimulatory signaling pathway
						GO:0035666	TRIF-dependent toll-like receptor signaling pathway
						GO:0006168	adenine salvage
						GO:0033198	response to ATP
						GO:0048715	negative regulation of oligodendrocyte differentiation
						GO:0010034	response to acetate
						GO:0035019	somatic stem cell population maintenance
						GO:2000987	positive regulation of behavioral fear response
						GO:0042045	epithelial fluid transport
						GO:0030168	platelet activation
						GO:0061072	iris morphogenesis
						GO:0044380	protein localization to cytoskeleton
						GO:0098904	regulation of AV node cell action potential
						GO:0032693	negative regulation of interleukin-10 production
						GO:0050921	positive regulation of chemotaxis
						GO:0033554	cellular response to stress
						GO:0002790	peptide secretion
						GO:1903937	response to acrylamide
						GO:0045356	positive regulation of interferon-alpha biosynthetic process
						GO:0006888	ER to Golgi vesicle-mediated transport
						GO:0019430	removal of superoxide radicals
						GO:2000510	positive regulation of dendritic cell chemotaxis
						GO:0048566	embryonic digestive tract development
						GO:0018963	phthalate metabolic process
						GO:0021860	pyramidal neuron development
						GO:0000060	protein import into nucleus, translocation
						GO:2000830	positive regulation of parathyroid hormone secretion
						GO:0070474	positive regulation of uterine smooth muscle contraction
						GO:0000002	mitochondrial genome maintenance
						GO:0000023	maltose metabolic process
						GO:2000463	positive regulation of excitatory postsynaptic potential
						GO:0002026	regulation of the force of heart contraction
						GO:0035378	carbon dioxide transmembrane transport
						GO:0007165	signal transduction
						GO:2000145	regulation of cell motility
						GO:0055010	ventricular cardiac muscle tissue morphogenesis
						GO:0051153	regulation of striated muscle cell differentiation
						GO:0070989	oxidative demethylation
						GO:0071848	positive regulation of ERK1 and ERK2 cascade via TNFSF11-mediated signaling
						GO:0042832	defense response to protozoan
						GO:0001955	blood vessel maturation
						GO:0033688	regulation of osteoblast proliferation
						GO:0007286	spermatid development
						GO:0010468	regulation of gene expression
						GO:0097190	apoptotic signaling pathway
						GO:0007159	leukocyte cell-cell adhesion
						GO:0061298	retina vasculature development in camera-type eye
						GO:0051097	negative regulation of helicase activity
						GO:0002025	vasodilation by norepinephrine-epinephrine involved in regulation of systemic arterial blood pressure
						GO:0010757	negative regulation of plasminogen activation
						GO:0006526	arginine biosynthetic process
						GO:0032940	secretion by cell
						GO:0031295	T cell costimulation
						GO:0035377	transepithelial water transport
						GO:0042104	positive regulation of activated T cell proliferation
						GO:0043171	peptide catabolic process
						GO:0070857	regulation of bile acid biosynthetic process
						GO:0030509	BMP signaling pathway
						GO:0071474	cellular hyperosmotic response
						GO:0010628	positive regulation of gene expression
						GO:0033624	negative regulation of integrin activation
						GO:0031647	regulation of protein stability
						GO:0015991	ATP hydrolysis coupled proton transport
						GO:0036006	cellular response to macrophage colony-stimulating factor stimulus
						GO:0021795	cerebral cortex cell migration
						GO:0043101	purine-containing compound salvage
						GO:0051919	positive regulation of fibrinolysis
						GO:0021984	adenohypophysis development
						GO:0061358	negative regulation of Wnt protein secretion
						GO:0034766	negative regulation of ion transmembrane transport
						GO:0046541	saliva secretion
						GO:0042428	serotonin metabolic process
						GO:0060334	regulation of interferon-gamma-mediated signaling pathway
						GO:0060174	limb bud formation
						GO:0051546	keratinocyte migration
						GO:0045638	negative regulation of myeloid cell differentiation
						GO:0030330	DNA damage response, signal transduction by p53 class mediator
						GO:0007043	cell-cell junction assembly
						GO:0035641	locomotory exploration behavior
						GO:1990416	cellular response to brain-derived neurotrophic factor stimulus
						GO:2000147	positive regulation of cell motility
						GO:0040016	embryonic cleavage
						GO:0048863	stem cell differentiation
						GO:0046103	inosine biosynthetic process
						GO:0030890	positive regulation of B cell proliferation
						GO:0033148	positive regulation of intracellular estrogen receptor signaling pathway
						GO:0014012	peripheral nervous system axon regeneration
						GO:0007399	nervous system development
						GO:0015696	ammonium transport
						GO:2001236	regulation of extrinsic apoptotic signaling pathway
						GO:0060291	long-term synaptic potentiation
						GO:0022898	regulation of transmembrane transporter activity
						GO:0045089	positive regulation of innate immune response
						GO:0045080	positive regulation of chemokine biosynthetic process
						GO:0010738	regulation of protein kinase A signaling
						GO:0043303	mast cell degranulation
						GO:0014062	regulation of serotonin secretion
						GO:0001837	epithelial to mesenchymal transition
						GO:0007213	G-protein coupled acetylcholine receptor signaling pathway
						GO:0046013	regulation of T cell homeostatic proliferation
						GO:0006884	cell volume homeostasis
						GO:0060372	regulation of atrial cardiac muscle cell membrane repolarization
						GO:0032211	negative regulation of telomere maintenance via telomerase
						GO:0007567	parturition
						GO:0050885	neuromuscular process controlling balance
						GO:0006367	transcription initiation from RNA polymerase II promoter
						GO:0046061	dATP catabolic process
						GO:0035604	fibroblast growth factor receptor signaling pathway involved in positive regulation of cell proliferation in bone marrow
						GO:0014808	release of sequestered calcium ion into cytosol by sarcoplasmic reticulum
						GO:2000058	regulation of protein ubiquitination involved in ubiquitin-dependent protein catabolic process
						GO:0098903	regulation of membrane repolarization during action potential
						GO:0098655	cation transmembrane transport
						GO:0021696	cerebellar cortex morphogenesis
						GO:0030968	endoplasmic reticulum unfolded protein response
						GO:0097192	extrinsic apoptotic signaling pathway in absence of ligand
						GO:0090002	establishment of protein localization to plasma membrane
						GO:0007157	heterophilic cell-cell adhesion via plasma membrane cell adhesion molecules
						GO:0030307	positive regulation of cell growth
						GO:0006974	cellular response to DNA damage stimulus
						GO:0031620	regulation of fever generation
						GO:1904358	positive regulation of telomere maintenance via telomere lengthening
						GO:0098910	regulation of atrial cardiac muscle cell action potential
						GO:0038190	VEGF-activated neuropilin signaling pathway
						GO:2000502	negative regulation of natural killer cell chemotaxis
						GO:0046732	active induction of host immune response by virus
						GO:0019322	pentose biosynthetic process
						GO:0002502	peptide antigen assembly with MHC class I protein complex
						GO:0060218	hematopoietic stem cell differentiation
						GO:0071548	response to dexamethasone
						GO:0030218	erythrocyte differentiation
						GO:0034391	regulation of smooth muscle cell apoptotic process
						GO:0007584	response to nutrient
						GO:0030819	positive regulation of cAMP biosynthetic process
						GO:2000670	positive regulation of dendritic cell apoptotic process
						GO:0042321	negative regulation of circadian sleep/wake cycle, sleep
						GO:0009449	gamma-aminobutyric acid biosynthetic process
						GO:0014832	urinary bladder smooth muscle contraction
						GO:0010839	negative regulation of keratinocyte proliferation
						GO:0017144	drug metabolic process
						GO:0002906	negative regulation of mature B cell apoptotic process
						GO:0046632	alpha-beta T cell differentiation
						GO:0032223	negative regulation of synaptic transmission, cholinergic
						GO:2001150	positive regulation of dipeptide transmembrane transport
						GO:0036150	phosphatidylserine acyl-chain remodeling
						GO:0051044	positive regulation of membrane protein ectodomain proteolysis
						GO:0032354	response to follicle-stimulating hormone
						GO:0097009	energy homeostasis
						GO:0046086	adenosine biosynthetic process
						GO:0008584	male gonad development
						GO:0035773	insulin secretion involved in cellular response to glucose stimulus
						GO:0046549	retinal cone cell development
						GO:0055114	oxidation-reduction process
						GO:0051571	positive regulation of histone H3-K4 methylation
						GO:0061045	negative regulation of wound healing
						GO:0048593	camera-type eye morphogenesis
						GO:0045475	locomotor rhythm
						GO:0060688	regulation of morphogenesis of a branching structure
						GO:0070640	vitamin D3 metabolic process
						GO:0070986	left/right axis specification
						GO:0030217	T cell differentiation
						GO:0001756	somitogenesis
						GO:0033603	positive regulation of dopamine secretion
						GO:0006699	bile acid biosynthetic process
						GO:0030157	pancreatic juice secretion
						GO:0007156	homophilic cell adhesion via plasma membrane adhesion molecules
						GO:0007140	male meiosis
						GO:0050955	thermoception
						GO:0043433	negative regulation of sequence-specific DNA binding transcription factor activity
						GO:0071236	cellular response to antibiotic
						GO:0021879	forebrain neuron differentiation
						GO:0007409	axonogenesis
						GO:0097151	positive regulation of inhibitory postsynaptic potential
						GO:0086016	AV node cell action potential
						GO:0071549	cellular response to dexamethasone stimulus
						GO:0010575	positive regulation of vascular endothelial growth factor production
						GO:0043369	CD4-positive or CD8-positive, alpha-beta T cell lineage commitment
						GO:0045595	regulation of cell differentiation
						GO:0060996	dendritic spine development
						GO:0051966	regulation of synaptic transmission, glutamatergic
						GO:0007219	Notch signaling pathway
						GO:0051897	positive regulation of protein kinase B signaling
						GO:0006911	phagocytosis, engulfment
						GO:0009617	response to bacterium
						GO:0001775	cell activation
						GO:0003097	renal water transport
						GO:0033152	immunoglobulin V(D)J recombination
						GO:0001836	release of cytochrome c from mitochondria
						GO:0060769	positive regulation of epithelial cell proliferation involved in prostate gland development
						GO:0060548	negative regulation of cell death
						GO:0045795	positive regulation of cell volume
[truncated: 1,338 more rows]

## Sheet: Table S3
#106 drugs with off-label side effects in FAERS
DrugBank ID	Names
DB01407	Clenbuterol
DB00682	Warfarin
DB00373	Timolol
DB01273	Varenicline
DB01014	Balsalazide
DB06288	Amisulpride
DB00496	Darifenacin
DB00810	Biperiden
DB00188	Bortezomib
DB08954	Ifenprodil
DB01251	Gliquidone
DB06694	Xylometazoline
DB01054	Nitrendipine
DB06774	Capsaicin
DB00412	Rosiglitazone
DB01118	Amiodarone
DB13025	Tiapride
DB09462	Glycerin
DB01195	Flecainide
DB00713	Oxacillin
DB04896	Milnacipran
DB00584	Enalapril
DB00717	Norethisterone
DB00881	Quinapril
DB00929	Misoprostol
DB01288	Fenoterol
DB01425	Alizapride
DB01075	Diphenhydramine
DB04924	Itopride
DB01235	Levodopa
DB00334	Olanzapine
DB00568	Cinnarizine
DB00380	Dexrazoxane
DB00857	Terbinafine
DB00722	Lisinopril
DB00935	Oxymetazoline
DB00413	Pramipexole
DB00622	Nicardipine
DB01081	Diphenoxylate
DB00699	Nicergoline
DB01403	Methotrimeprazine
DB00218	Moxifloxacin
DB01036	Tolterodine
DB08922	Perospirone
DB01231	Diphenidol
DB06623	Flupirtine
DB01202	Levetiracetam
DB01620	Pheniramine
DB00875	Flupentixol
DB01079	Tegaserod
DB00851	Dacarbazine
DB02701	Nicotinamide
DB00372	Thiethylperazine
DB12831	Gabexate
DB00280	Disopyramide
DB00811	Ribavirin
DB00363	Clozapine
DB09070	Tibolone
DB01411	Pranlukast
DB00594	Amiloride
DB00476	Duloxetine
DB00283	Clemastine
DB00335	Atenolol
DB00420	Promazine
DB00908	Quinidine
DB00296	Ropivacaine
DB01033	Mercaptopurine
DB03783	Phenacetin
DB02925	Piretanide
DB00889	Granisetron
DB01021	Trichlormethiazide
DB00968	Methyldopa
DB09089	Trimebutine
DB01007	Tioconazole
DB00989	Rivastigmine
DB00289	Atomoxetine
DB00795	Sulfasalazine
DB00381	Amlodipine
DB00376	Trihexyphenidyl
DB04574	Estrone sulfate
DB00959	Methylprednisolone
DB01106	Levocabastine
DB00387	Procyclidine
DB09477	Enalaprilat
DB00867	Ritodrine
DB00366	Doxylamine
DB00241	Butalbital
DB00586	Diclofenac
DB00518	Albendazole
DB00608	Chloroquine
DB06736	Aceclofenac
DB00475	Chlordiazepoxide
DB01120	Gliclazide
DB01085	Pilocarpine
DB04743	Nimesulide
DB00927	Famotidine
DB00350	Minoxidil
DB00691	Moexipril
DB05266	Ibudilast
DB00670	Pirenzepine
DB00441	Gemcitabine
DB00246	Ziprasidone
DB00675	Tamoxifen
DB00836	Loperamide
DB00377	Palonosetron
DB00184	Nicotine

## Sheet: Table S4
#294 Common Drugs in SIDER and FAERS
DrugBank ID	Name
DB00969	Alosetron
DB01067	Glipizide
DB09242	Moxonidine
DB01261	Sitagliptin
DB00648	Mitotane
DB00887	Bumetanide
DB00715	Paroxetine
DB00590	Doxazosin
DB00679	Thioridazine
DB01166	Cilostazol
DB01041	Thalidomide
DB00822	Disulfiram
DB00967	Desloratadine
DB00481	Raloxifene
DB01222	Budesonide
DB00398	Sorafenib
DB00491	Miglitol
DB00724	Imiquimod
DB00988	Dopamine
DB00678	Losartan
DB01600	Tiaprofenic acid
DB00530	Erlotinib
DB01039	Fenofibrate
DB00257	Clotrimazole
DB00966	Telmisartan
DB00740	Riluzole
DB00408	Loxapine
DB00457	Prazosin
DB00415	Ampicillin
DB01062	Oxybutynin
DB00920	Ketotifen
DB00949	Felbamate
DB01197	Captopril
DB00659	Acamprosate
DB00820	Tadalafil
DB00152	Thiamine
DB00643	Mebendazole
DB01418	Acenocoumarol
DB00214	Torasemide
DB00323	Tolcapone
DB00575	Clonidine
DB00749	Etodolac
DB01018	Guanfacine
DB01165	Ofloxacin
DB00661	Verapamil
DB00204	Dofetilide
DB00776	Oxcarbazepine
DB00404	Alprazolam
DB00235	Milrinone
DB00745	Modafinil
DB01624	Zuclopenthixol
DB00439	Cerivastatin
DB01059	Norfloxacin
DB01132	Pioglitazone
DB00794	Primidone
DB00861	Diflunisal
DB00808	Indapamide
DB01148	Flavoxate
DB01043	Memantine
DB00697	Tizanidine
DB00559	Bosentan
DB00961	Mepivacaine
DB00393	Nimodipine
DB00446	Chloramphenicol
DB06228	Rivaroxaban
DB00537	Ciprofloxacin
DB01032	Probenecid
DB06698	Betahistine
DB00900	Didanosine
DB00543	Amoxapine
DB00338	Omeprazole
DB00425	Zolpidem
DB00195	Betaxolol
DB00909	Zonisamide
DB00181	Baclofen
DB00201	Caffeine
DB00540	Nortriptyline
DB00401	Nisoldipine
DB00379	Mexiletine
DB00917	Dinoprostone
DB00804	Dicyclomine
DB00844	Nalbuphine
DB01238	Aripiprazole
DB00818	Propofol
DB00252	Phenytoin
DB00197	Troglitazone
DB01101	Capecitabine
DB01595	Nitrazepam
DB00598	Labetalol
DB00841	Dobutamine
DB00694	Daunorubicin
DB00620	Triamcinolone
DB00484	Brimonidine
DB00916	Metronidazole
DB01129	Rabeprazole
DB00461	Nabumetone
DB01162	Terazosin
DB02546	Vorinostat
DB00950	Fexofenadine
DB00489	Sotalol
DB00816	Orciprenaline
DB00683	Midazolam
DB00997	Doxorubicin
DB01259	Lapatinib
DB00448	Lansoprazole
DB00341	Cetirizine
DB00477	Chlorpromazine
DB00809	Tropicamide
DB00310	Chlorthalidone
DB01171	Moclobemide
DB01099	Flucytosine
DB00281	Lidocaine
DB01069	Promethazine
DB01168	Procarbazine
DB01124	Tolbutamide
DB06151	Acetylcysteine
DB01143	Amifostine
DB06148	Mianserin
DB01083	Orlistat
DB00423	Methocarbamol
DB00389	Carbimazole
DB01006	Letrozole
DB01194	Brinzolamide
DB01050	Ibuprofen
DB00862	Vardenafil
DB00455	Loratadine
DB01224	Quetiapine
DB01254	Dasatinib
DB00651	Dyphylline
DB00738	Pentamidine
DB00356	Chlorzoxazone
DB00211	Midodrine
DB01188	Ciclopirox
DB00243	Ranolazine
DB00502	Haloperidol
DB00317	Gefitinib
DB01149	Nefazodone
DB00593	Ethosuximide
DB00346	Alfuzosin
DB00315	Zolmitriptan
DB01136	Carvedilol
DB00880	Chlorothiazide
DB01080	Vigabatrin
DB00450	Droperidol
DB00619	Imatinib
DB00268	Ropinirole
DB00440	Trimethoprim
DB00557	Hydroxyzine
DB00370	Mirtazapine
DB00850	Perphenazine
DB00207	Azithromycin
DB00953	Rizatriptan
DB00991	Oxaprozin
DB00550	Propylthiouracil
DB00270	Isradipine
DB00763	Methimazole
DB01393	Bezafibrate
DB00999	Hydrochlorothiazide
DB00210	Adapalene
DB00796	Candesartan cilexetil
DB00975	Dipyridamole
DB00458	Imipramine
DB00499	Flutamide
DB00623	Fluphenazine
DB01156	Bupropion
DB00436	Bendroflumethiazide
DB00321	Amitriptyline
DB00437	Allopurinol
DB09026	Aliskiren
DB00331	Metformin
DB01114	Chlorphenamine
DB00868	Benzonatate
DB00521	Carteolol
DB00433	Prochlorperazine
DB00563	Methotrexate
DB01100	Pimozide
DB01233	Metoclopramide
DB00564	Carbamazepine
DB00501	Cimetidine
DB01217	Anastrozole
DB00277	Theophylline
DB00136	Calcitriol
DB00720	Clodronic Acid
DB01204	Mitoxantrone
DB01400	Neostigmine
DB00494	Entacapone
DB01628	Etoricoxib
DB00193	Tramadol
DB00544	Fluorouracil
DB00285	Venlafaxine
DB00996	Gabapentin
DB01097	Leflunomide
DB01205	Flumazenil
DB00316	Acetaminophen
DB00186	Lorazepam
DB01198	Zopiclone
DB00443	Betamethasone
DB00972	Azelastine
DB00215	Citalopram
DB01023	Felodipine
DB00829	Diazepam
DB00726	Trimipramine
DB00973	Ezetimibe
DB00213	Pantoprazole
DB00205	Pyrimethamine
DB00465	Ketorolac
DB00780	Phenelzine
DB00390	Digoxin
DB00979	Cyclopentolate
DB01128	Bicalutamide
DB01186	Pergolide
DB00191	Phentermine
DB00790	Perindopril
DB00514	Dextromethorphan
DB00744	Zileuton
DB00297	Bupivacaine
DB00871	Terbutaline
DB00904	Ondansetron
DB01193	Acebutolol
DB00806	Pentoxifylline
DB00434	Cyproheptadine
DB01001	Salbutamol
DB00490	Buspirone
DB00555	Lamotrigine
DB01182	Propafenone
DB01105	Sibutramine
DB00934	Maprotiline
DB01098	Rosuvastatin
DB01216	Finasteride
DB01184	Domperidone
DB00328	Indomethacin
DB00906	Tiagabine
DB00452	Framycetin
DB00938	Salmeterol
DB00960	Pindolol
DB00549	Zafirlukast
DB00242	Cladribine
DB00533	Rofecoxib
DB00367	Levonorgestrel
DB00203	Sildenafil
DB00421	Spironolactone
DB00472	Fluoxetine
DB00384	Triamterene
DB00912	Repaglinide
DB00951	Isoniazid
DB00165	Pyridoxine
DB01110	Miconazole
DB00734	Risperidone
DB01151	Desipramine
DB00656	Trazodone
DB00876	Eprosartan
DB00783	Estradiol
DB00712	Flurbiprofen
DB00915	Amantadine
DB01406	Danazol
DB00924	Cyclobenzaprine
DB01211	Clarithromycin
DB01019	Bethanechol
DB01438	Phenazopyridine
DB00843	Donepezil
DB00864	Tacrolimus
DB01611	Hydroxychloroquine
DB01242	Clomipramine
DB00208	Ticlopidine
DB00993	Azathioprine
DB00312	Pentobarbital
DB01029	Irbesartan
DB00654	Latanoprost
DB01241	Gemfibrozil
DB04846	Celiprolol
DB00580	Valdecoxib
DB00630	Alendronic acid
DB00495	Zidovudine
DB00819	Acetazolamide
DB00524	Metolazone
DB01009	Ketoprofen
DB01173	Orphenadrine
DB00273	Topiramate
DB00710	Ibandronate
DB00261	Anagrelide
DB01065	Melatonin
DB00831	Trifluoperazine
DB00962	Zaleplon
DB01244	Bepridil
DB01115	Nifedipine
DB00482	Celecoxib
DB00695	Furosemide
DB00264	Metoprolol
DB00612	Bisoprolol
DB00175	Pravastatin
DB00669	Sumatriptan
DB01176	Cyclizine
DB00451	Levothyroxine
DB01088	Iloprost

## Sheet: Table S5
#Performance for off-label side effect prediction of novel drugs from FAERS by different algorithms
	sample-AUC	macro-AUC	micro-AUC	LRAP	Coverage error	Ranking loss
SCCA-target	0.7204	0.5215	0.6959	0.1743	3205	0.2815
Kernel regression	0.7204	0.5174	0.6963	0.1749	3203	0.2798
multi-LRSL	0.7237	0.5398	0.7039	0.1762	3185	0.2763

## Sheet: Table S6
#The performance of cross-validation and prediction of extra drugs using chemical substructure features only
	sample-AUC	macro-AUC	micro-AUC	LRAP	Coverage error	Ranking loss
LRSL-chem	0.9179±0.0003	0.5595±0.0034	0.8976±0.0004	0.4614±0.0005	2583±10	0.0867±0.0005
Extra drugs	0.918	0.6964	0.905	0.4221	1967	0.0915
# The identities and names of the extra drugs used for the above table
CID	Name
22834577	nesiritide
5651	Vancocine
3203	efavirenz
57166	Photofrin
5248	sodium
16129672	Insulin
6918456	prasugrel
5215	sulfadiazine
16129704	Bivalirudin
13559279	ulipristal
3783	isoxsuprine
3392	flurandrenolone
16129690	ziconotide
853	thyroxine
2540	candesartan
4923	proguanil
3779	isoproterenol
6918638	belinostat
23951	samarium
12460	phendimetrazine
40468184	acenocoumarol
4120	N-methylscopolamine
3155	dothiepin
5565	trien
5001396	warfarin
3793	itraconazole
153994	clevidipine
5184	scopolamine
4513	nizatidine
60867	levosimendan
125889	pregabalin
47640	naftifine
11020241	ascorbate
9865528	mirabegron
838	epinephrine
5300	streptozotocin
4775	4-PBA
3340	fenoldopam
5359596	arsenic
16158207	linaclotide
3310	etoposide
154256	bazedoxifene
5470	tibolone
5361917	methylnaltrexone
9887712	dapagliflozin
2019	actinomycin
5479	tinidazole
596	cytarabine
6468	phencyclidine
2171	amoxicillin
2791	clobetasol
10413	hydroxybutyrate
4999	quazepam
946	nitrite
44563	lodoxamide
53477714	heparin
107969	FTY720
153941	entecavir
60695	rocuronium
77997	MK-462
11531537	eliglustat
598	mesna
57537	rotigotine
50614	cefotetan
20585	choline
483407	maraviroc
104799	fotemustine
2307	beclomethasone
16132446	Symlin
197281	gadobenate
20969	clocortolone
4724	penbutolol
3403	fluvastatin
51263	alfentanil
9818231	tofacitinib
41684	nitazoxanide
4691	paroxetine
1301	naproxen
2713	chlorhexidine
23703	ogen
2949	danazol
5381226	rifampicin
453	mannitol
16132418	NovoLog
443379	CAS
2082	albendazole
6238	17-hydroxyprogesterone
4517618	sodium
148192	atazanavir
5333	sulfonamide
4036	meclofenamate
11593706	sevelamer
39524	stiripentol
60787	saquinavir
3375	flumethasone
160352	zidovudine/lamivudine
5267	spironolactone
1993	methacholine
3010818	d-telaprevir
4058	meperidine
19371515	alcaftadine
123620	mometasone
5076	ritonavir
4033	nitrogen
5496	tobramycin
3226	enflurane
24424	zinc
60843	pemetrexed
5329	sulfamethoxazole
16129629	LY146032
60864	olopatadine
2522	calcipotriol
148127	ospemifene
73303	doripenem
2022	acyclovir
166548	Anidulafungin
16132283	glucagon
16139605	teduglutide
123623	Cancidas
3053	diethylenetriaminepentaacetic
4253	morphine
3417	fosfomycin
16132344	oCRH
74989	atovaquone
3255	erythromycin
3038497	fospropofol
119830	tenofovir
3350	finasteride
2655	ceftizoxime
4004	malathion
2173	ampicillin
2559	carbenicillin
5360237	Paroven
2891	cyanocobalamin
3008	dextromethorphan
23982	gadolinium
5877	demethyl
6433091	tapentadol
4443	nateglinide
3743	ioxilan
10660	dimenhydrinate
4870	polythiazide
4248	montelukast
2021	spectinomycin
123611	fondaparinux
5214	silver
145068	nitric
4865	podophyllotoxin
2349	penicillin
3081362	telavancin
11947681	nitroprusside
44564107	mipomersen
4411	nadolol
6049	EDTA
216235	sitaxsentan
4819	pilocarpine
61799	monomethylfumarate
3100	diphenhydramine
4201	minoxidil
6476	methsuximide
2622	cefepime
157920	lubiprostone
219024	regadenoson
444033	ciclesonide
216209	aliskiren
4272	mycophenolic
5488383	ofatumumab
216210	dabigatran
3461	gemcitabine
3520	guanidinium
3661	atropine
16129632	Nuvocid
1125	tetrahydrobiopterin
3750	irinotecan
159	prostacyclin
4834	piperacillin
5582	trimetrexate
5512	tolterodine
5052	reserpine
3305	etidronate
77998	rosiglitazone
219090	fosaprepitant
4609	oxaliplatin
9904	nandrolone
71406	TPGS
127909	bimatoprost
1971	abacavir
16129665	Vitrum
5314	succinylcholine
72111	rifaximin
5538	retinoic
4607	oxacillin
91488	fluocinolone
69512	malvidin
3517	icodextrin
128549	trandolaprilat
51601240	demeclocycline
63001	benazeprilat
114709	eslicarbazepine
315411	18F-FDG
2789	clobazam
5352	sulindac
150610	ertapenem
2250	atorvastatin
2443	bromocriptine
2548	capsaicin
163296	tipranavir
2676	cerivastatin
4900	prednisone
5939	biguanide
3085017	sevelamer
170361	varenicline
937	niacin
4585	olanzapine
3364	flucloxacillin
5464096	ramiprilat
51577	miglitol
55331	moexiprilat
154058	solifenacin
4673	pamidronate
232	arginine
5064	ribavirin
5404	terconazole
16850	fluorescein
2140	diatrizoate
5746	mitomycin
2762	cinoxacin
4158	methylphenidate
5257	sparfloxacin
65866	lercanidipine
2576	carisoprodol
3040	dicloxacillin
4623	oxiconazole
222	ammonia
3950	lomustine
923	sodium
60871	adefovir
2761171	ethionamide
72022	perindoprilat
51508717	tenoxicam
5310993	acipimox
3648	hydromorphone
129806	rosuvastatin
5727	ZnCl2
2675	cefixime
4046	mefloquine
5402	terbinafine
60172	adefovir
42615	Supremon
3467	gentamicin
10465263	lorcaserin
2177	amprenavir
3367	fludarabine
2609	cefaclor
42113	desflurane
31477	metipranolol
6432	Optison
4730	penicillin
4889	pravastatin
10163178	afatinib
305	choline
123809	Madopar
3636	Buscopan
2909	v
5650	valsartan
5672	vinorelbine
5530	tranylcypromine
4568	nystatin
3325	famotidine
47725	Goserelin
5277135	elvitegravir
5361912	rifabutin
60183	perindopril
3380	flunitrazepam
774	histamine
60184	perindopril
727	lindane
16230	amiloride
3425	Romidepsin
4264	mupirocin
1134	thymidine
3066	dihydroergotamine
298	chloramphenicol
3342	fenoprofen
3269	estriol
11235728	Saxagliptin
3032	diclofenac
785	quinol
5203	sertraline
5978	vincristine
4121	methyclothiazide
72054	darifenacin
23689036	pertechnetate
3730	iohexol
4422	nalmefene
31378	fludrocortisone
2479	butabarbital
3324	famciclovir
3249	vitamin
21800	betamethasone
2751	cilazapril
16137271	insulin
59708	levetiracetam
24414	barium
150310	eplerenone
2767	cisplatin
2156	amiodarone
3060	epitopic
358641	trimethoprim-sulfamethoxazole
71316	mivacurium
5486	tirofiban
10178705	besifloxacin
17358	SonoVue
62956	fosinoprilat
3690	ifosfamide
4739	pentostatin
4786	phenylpropanolamine
60853	ziprasidone
16129617	cosyntropin
3081276	fluticasone/salmeterol
71348	lanreotide
2341	benzphetamine
54313	iloprost
16134956	liraglutide
6333887	auranofin
9811221	cabazitaxel
158	PGE2
3724	iodixanol
5353894	pralidoxime
297	graphene
4689	paromomycin
3158	doxepin
119	gamma-aminobutyric
2578	BCNU
3355	flecainide
2512	cabergoline
3918	dextrorphan
10547	echothiophate
71362	Hoe
5206	sevoflurane
60834	duloxetine
2809	clorazepate
5524	tramazoline
5040	rapamycin
3823	ketoconazole
68613	atosiban
4675	pancuronium
6436	triamcinolone
3741	ioversol
2712	chlordiazepoxide
11597697	lisdexamfetamine
62965	beclomethasone
3405	folate
3267	estradiol
5596	trospium
16136245	degarelix
3250	ergonovine
4885	pramipexole
3954	loperamide
23993	yttrium
5396	teniposide
3007	amphetamine
3462	gemeprost
26275995	minocycline
2311	benazepril
3198	econazole
83030	Ge-132
70683024	x
2148	p-aminohippurate
77992	frovatriptan
123597	travoprost
2163	amobarbital
71616	voriconazole
25880656	doxycycline
2637	cefoxitin
4747	propericiazine
3410	formoterol
5071	rimantadine
2550	captopril
135113	sacrosidase
123015	SU5416
16132441	Refludan
4542	levonorgestrel
216237	tolvaptan
121749	ustekinumab
12555	benzydamine
3052762	prucalopride
2881	sodium
16129703	Revasc
9354	dimercaptosuccinic
750	glycine
65014	AMD3100
134780	pomalidomide
3414	foscarnet
6433119	rivaroxaban
16130957	Org
5353980	sulfasalazine
25074886	cetrorelix
2955	dapsone
815	kanamycin
753	glycerol
11499245	AN2690
772	LMWH
699	Oestrogen
27991	desmopressin
3199	trabectedin
9941444	SOM230
55466	Gd-DTPA
65370	Glat
6503	tris
31264	paraldehyde
151165	aprepitant
3388	fluphenazine
16886	5-aza-2'-deoxycytidine
52421	prednicarbate
2828	codeine
5514	topiramate
152945	dutasteride
104741	ICI
65281	CAS
5771	oxytocin
4163	methysergide
7187	benzoyl
3739	iodipamide
62819	Metrodin
16156130	exenatide
148191	temsirolimus
25959	Prussian
338	salicylate
54677977	A77
5077	rivastigmine
1798	methazolamide
2826	cocaine
3916	levomepromazine
4160	methyltestosterone
5645	UDCA
2442	bromhexine
9930048	vernakalant
25077993	Histrelin
3553	halcinonide
11979316	vasopressin
450	estradiol
54681041	tigecycline
4425	naloxone
2818	clozapine
11597571	crizotinib
3399	fluticasone
6918558	fesoterodine
83606	strontium
3086685	axitinib
16132438	Humalog
2123	hexamethylmelamine
115237	paliperidone
3222	CAS
3475	gliclazide
213039	darunavir
5032	ephedrine
77993	eletriptan
5410	testosterone
6918182	strontium
60878	eprosartan
3512	griseofulvin
2708	chlorambucil
156326	asenapine
60146	tamsulosin
5466	tiagabine
942	nicotine
39860	nabilone
2972	deferiprone
3086257	Photofrin
4463	nevirapine
4479097	hydroxocobalamin
32800	Asp-Tyr(SO3H)-Met-Gly-Trp-Met-Asp-Phe-NH2
4630253	alclometasone
55480	milnacipran
2650	ceftazidime
4811	physostigmine
3419	fosinopril
22318	gold
3075	diltiazem
157921	methyl
3821	ketamine
30623	dexrazoxane
17754772	ruxolitinib
54454	simvastatin
40159	permethrin
1046	pyrazinamide
105145	68Ga
4868	polymyxin
2654	cephem
206	glucose
115355	NTBC
4240	mometasone
123610	Eptifibatide
5718	zalcitabine
4510	nitroglycerin
4043	medrysone
62924	fluticasone
4259	moxifloxacin
3443	fusidic
6918670	PEP005
1690	doxorubicin
4659568	entacapone
70695640	colestyramine
60830	tiotropium
56842239	n-3
16158473	o291
3640	cortisol
2159	amisulpride
2958	anthracycline
3086686	sunitinib
3449	galantamine
2973	deferoxamine
3393	flurazepam
3148	dolasetron
25102847	cabozantinib
9800339	olodaterol
12536	desonide
10100	propoxyphene
4112	methotrexate
46216142	dolutegravir
72466	bleomycin
5408	testosterone
5726	zidovudine
216258	Colimycin
9825285	azilsartan
60860	metaiodobenzylguanidine
3381	fluocinolone
4101	methenamine
4763	phenobarbital
3143	docetaxel
961	hydroxyl
3685	idarubicin
5647	VACV
119212	benzylpenicilloyl
5193	secobarbital
4989	pyrantel
15232	benzathine
3063	dihydrocodeine
2232	argatroban
888	magnesium
10028615	vorapaxar
23925	Fe(III
5297	streptomycin
5636	unoprostone
85	carnitine
24950485	cobicistat
948	nitrous
3830	cytokinin
47319	atracurium
27400	pizotifen
65628	bendamustine
214	PGE1
3937	Lisinopril
60936	tiludronate
951	norepinephrine
4725	penciclovir
2631	cefotaxime
3476	glimepiride
23926	lanthanum
4616	oxazepam
5564	triclosan
5454	thiothixene
2524	1,25(OH)2D3
25880664	tetracycline
3171	L-threo-DOPS
5523	tramadol
5039	ranitidine
767	bicarbonate
2462	budesonide
5595	tropisetron
4509	nitrofurantoin
3209	eicosapentaenoic
40973	desogestrel
10340	sodium
71436	Lutalyse
4920	progesterone
64987	tenofovir
54840	atomoxetine
60706	meropenem
5721	zanamivir
3706	indinavir
2269	azithromycin
148211	palonosetron
6433117	indacaterol
3914	levobunolol
679	DMSO
5625	delavirdine
9966051	Lu
5556	triazolam
1065	quinidine
96312	nelarabine
41774	acarbose
72081	Terlipressin
64929	fenofibric
3382	fluocinonide
2907	cyclophosphamide
12620	Tadenan
8230	argenine
2610	cefadroxil
3015	cyproterone
3056	diflorasone
175	acetate
5320	sulfacetamide
60877	emtricitabine
2476	buprenorphine
146	5-methyltetrahydrofolate
9854489	fluticasone
2215	apomorphine
57697	pemirolast
7012	phenylbutyric
3370	fludrocortisone
11501341	florbetaben
24450	potassium
4421	nalidixic
54786	treprostinil
37720	pentosan
2350	bepotastine
62816	colestipol
13342	vinblastine
5409	testosterone
9815559	trans
64147	valganciclovir
1805	5-azacytidine
65856	reboxetine
9871419	ticagrelor
143	leucovorin
2551	carbachol
16131215	Abarelix
1990	acetohydroxamic
5155	stavudine
9812414	dalteparin
11228026	aclidinium
3872	lactulose
9034	methohexital
4451	nelfinavir
3003	dexamethasone
47528	nicorandil
3962	lovastatin
6918313	vilazodone
6326970	selenium
5479141	CGP
1084	thiosulfate
5005	quinapril
3746	ipratropium
102399	dextran
2216	apraclonidine
77996	paricalcitol
3510	granisetron
22258	hydrocodone
2133	amcinonide
12597	isomannide
4031	mebeverine
2391	bisacodyl
2563	carbidopa
93860	bortezomib
5106	roxithromycin
3890	latanoprost
2666	cephalexin
303	bile
4053	melphalan
24822371	florbetapir
5251896	vildagliptin
2833	colchicine
130881	olmesartan
14888	arsenic
3384	fluorometholone
107994	quinaprilat
2914	cyproterone
2781	clemastine
27993	conjugated
6398970	cefdinir
6433101	tafluprost
60814	remifentanil
698	estrone
2478	busulfan
244	benzyl
36523	gonadorelin
3848	phenyllactate
1206	methamphetamine
5462337	olsalazine
4639	oxymorphone
3081884	copolymer
612	lactate
60752	ibutilide
104778	levodopa/carbidopa
11519069	umeclidinium
3261	estazolam
4727	D-penicillamine
6850789	iron
3938	lisuride
3516	guaifenesin
3080	dimercaprol
132999	ivabradine
147912	posaconazole
2951	dantrolene
19090	megestrol
23668479	raltegravir
738	glutamine
122316	rasagiline
123606	almotriptan
5544	triamcinolone
3494	glycopyrrolate
1875	methylprednisolone
216416	lasofoxifene
5483	tiopronin
5318	sulconazole
2142	amikacin
312	chloride
3251	ergotamine
156418	cinacalcet
247	betaine
5372	tacrolimus
14917	fluoride
4638	oxymetholone
2441	bromazepam
18140	estramustine
2978	delta
8612	chloroprocaine
6058	cysteamine
56338	fosphenytoin
5379	gatifloxacin
23957	technetium-99m
2719	chloroquine
4140	methylergometrine
3911	Leuprorelin
60612	dexmedetomidine
3915	levocabastine
1071	retinol
5572	trihexyphenidyl
2162	amlodipine
4271	mycophenolate
581	N-acetylcysteine
2806	clopidogrel
3000	desoximetasone
47471	butoconazole
160051	colesevelam
54808	loteprednol
1546	cladribine
44146714	Lantus
5051	rescinnamine
3637	hydralazine
3763	isoflurane
813	potassium
83513	barium
5526	tranexamic
23690938	piroxicam
222786	cortisone
10631	medroxyprogesterone
12453	zuclopenthixol
54688	clarithromycin
4048	megestrol
5281007	dacarbazine
36339	etomidate
42955	misoprostol
197712	ambrisentan
455658	hemin
3325225	ALX
60613	cidofovir
213023	dabigatran
23994	zinc
3365	fluconazole
4894	prednisolone
102258	rasburicase
3368	FAMP
5394	temozolomide
39507	rimexolone
4064	meprobamate
4782	phenylephrine
3043	didanosine
132971	abiraterone
4745	pergolide
41317	acitretin
4736	pentazocine
16129616	salmon
4635	oxycodone
2800	clomiphene
9846180	eltrombopag
32281	Protirelin
25077405	Nafarelin
2723601	6-thioguanine
41744	valrubicin
2658	cefuroxime
28486	lithium
73658	telithromycin
3379	flunisolide
3125	alpha-methyl-p-tyrosine
4432	nandrolone
32603	clindamycin
861	triiodothyronine
5731	zolmitriptan
3062	digoxin
2487	butorphanol
4042	medroxyprogesterone
5577	trimethobenzamide
3055172	pimecrolimus
104849	rimonabant
54373	Octreotide
193962	etravirine
5487301	tegaserod
4428	naltrexone
3623	homatropine
3780	isosorbide
3687	IdUrd
16004692	macitentan
656628	silodosin
667490	6-mercaptopurine
3363	FdUrd
5376	tamoxifen
3345	fentanyl
32797	clobetasol
4895	prednisolone
8982	nafcillin
6850791	leuprorelin
11163584	alogliptin
50294	nedocromil
4159	methylprednisolone
5516	toremifene
4095	methadone
4440	naratriptan
4547	repaglinide
5493381	deferasirox
62959	trovafloxacin
160	prostaglandin
11238823	azilsartan
2367	dexamethasone
16129682	Forteo
401	D-cycloserine
3114	disopyramide
5453	thiotepa
10324367	boceprevir
5195	deprenyl
44134877	oxytetracycline
3387	fluoxymesterone
9433	aminophylline
700	monoethanolamine
3877	lamivudine
16124	methylene
5238	sodium
39764	vecuronium
311	citric
40976	Implanon
4666	paclitaxel
134019	pixantrone
3929	linezolid
2344	benztropine
4599	orlistat
45469	sodium
214339	luliconazole
68740	zoledronic
122197	FP-CIT
5245	risedronate
2786	clindamycin
2249	atenolol
4196	mifepristone
271	calcium
16126651	PCI-32765
6323497	rifapentine
4419	nalbuphine
191	adenosine
71273	ropivacaine
2308	beclomethasone
10482134	glycerol
24846132	hetastarch
4051	meloxicam
4536	norethisterone
5508	tolmetin
2656	ceftriaxone
5327147	polyoxyethylene
2684	cevimeline
3404	fluvoxamine
24748	glucose
4454	neomycin
37392	halofantrine
71469	erythromycin
71301	nebivolol
65863	sertaconazole
2617	cefazolin
5515	topotecan
9912092	apremilast
4603	oseltamivir
1972	amphotericin
1003	phosphate
5430	thiabendazole
4845	pirbuterol
11001318	tafamidis
72938	gemifloxacin
5478	timolol
477468	FK463
3454	ganciclovir
5525	trandolapril
5407	testolactone
4138	methyldopa
3279	ethambutol
5038	ramipril
3006171	rilpivirine
4473	nicardipine
4114	8-MOP
6435110	ivermectin
16132265	ACTH(1-39
3154	dorzolamide
84003	ketorolac
4812	vitamin

## Sheet: Table S7
#320 drugs for case study
DrugBank ID	Name
DB01012	Cinacalcet
DB00392	Ethopropazine
DB03044	1-(5-Tert-Butyl-2-P-Tolyl-2h-Pyrazol-3-Yl)-3-[4-(2-Morpholin-4-Yl-Ethoxy)-Naphthalen-1-Yl]-Urea
DB00414	Acetohexamide
DB01325	Quinethazone
DB05448	PX-12
DB01791	Piclamilast
DB02733	Purvalanol
DB06282	Levocetirizine
DB00636	Clofibrate
DB00334	Olanzapine
DB08142	4-{[(2,6-dichlorophenyl)carbonyl]amino}-N-piperidin-4-yl-1H-pyrazole-3-carboxamide
DB00500	Tolmetin
DB00409	Remoxipride
DB04297	7-[4-(Dimethylamino)Phenyl]-N-Hydroxy-4,6-Dimethyl-7-Oxo-2,4-Heptadienamide
DB00722	Lisinopril
DB00610	Metaraminol
DB07340	N~6~-cyclohexyl-N~2~-(4-morpholin-4-ylphenyl)-9H-purine-2,6-diamine
DB01403	Methotrimeprazine
DB09283	Trapidil
DB08782	4-(2-AMINOETHYL)BENZENESULFONAMIDE
DB07364	6-PHENYL[5H]PYRROLO[2,3-B]PYRAZINE
DB09120	Zucapsaicin
DB00358	Mefloquine
DB01138	Sulfinpyrazone
DB00812	Phenylbutazone
DB07780	FARNESYL DIPHOSPHATE
DB08059	Wortmannin
DB01056	Tocainide
DB00508	Triflupromazine
DB08162	Fasudil
DB01339	Vecuronium
DB00675	Tamoxifen
DB02266	Flufenamic Acid
DB00586	Diclofenac
DB00473	Hexylcaine
DB05266	Ibudilast
DB01104	Sertraline
DB02925	Piretanide
DB00340	Metixene
DB04786	Suramin
DB00391	Sulpiride
DB01408	Bambuterol
DB06603	Panobinostat
DB07361	SNS-314
DB07503	(5E)-5-[(2,2-DIFLUORO-1,3-BENZODIOXOL-5-YL)METHYLENE]-1,3-THIAZOLIDINE-2,4-DIONE
DB01626	Pargyline
DB01071	Mequitazine
DB04924	Itopride
DB01365	Mephentermine
DB05424	Canertinib
DB01599	Probucol
DB08877	Ruxolitinib
DB01536	Androstenedione
DB00405	Dexbrompheniramine
DB00792	Tripelennamine
DB07615	Tranilast
DB00613	Amodiaquine
DB01085	Pilocarpine
DB01170	Guanethidine
DB03585	Oxyphenbutazone
DB01131	Proguanil
DB04841	Flunarizine
DB00867	Ritodrine
DB09069	Trimetazidine
DB07768	(10ALPHA,13ALPHA,14BETA,17ALPHA)-17-HYDROXYANDROST-4-EN-3-ONE
DB07350	(2E)-N-hydroxy-3-[1-methyl-4-(phenylacetyl)-1H-pyrrol-2-yl]prop-2-enamide
DB01118	Amiodarone
DB01178	Chlormezanone
DB00219	Oxyphenonium
DB07794	5-(2-PHENYLPYRAZOLO[1,5-A]PYRIDIN-3-YL)-1H-PYRAZOLO[3,4-C]PYRIDAZIN-3-AMINE
DB07859	4-(4-CHLOROPHENYL)-4-[4-(1H-PYRAZOL-4-YL)PHENYL]PIPERIDINE
DB00629	Guanabenz
DB00424	Hyoscyamine
DB08073	(2S)-1-(1H-INDOL-3-YL)-3-{[5-(3-METHYL-1H-INDAZOL-5-YL)PYRIDIN-3-YL]OXY}PROPAN-2-AMINE
DB02464	Benzylamine
DB01597	Cilastatin
DB00908	Quinidine
DB04608	9-HYDROXY-4-PHENYL-6H-PYRROLO[3,4-C]CARBAZOLE-1,3-DIONE
DB00835	Brompheniramine
DB00645	Dyclonine
DB00927	Famotidine
DB09078	Lenvatinib
DB05003	Imexon
DB09079	Nintedanib
DB01950	N-(4-Methoxybenzyl)-N'-(5-Nitro-1,3-Thiazol-2-Yl)Urea
DB07159	6-({5-fluoro-2-[(3,4,5-trimethoxyphenyl)amino]pyrimidin-4-yl}amino)-2,2-dimethyl-2H-pyrido[3,2-b][1,4]oxazin-3(4H)-one
DB00892	Oxybuprocaine
DB00309	Vindesine
DB04216	Quercetin
DB00668	Epinephrine
DB01839	Propylene glycol
DB07919	7-METHOXY-1-METHYL-9H-BETA-CARBOLINE
DB00476	Duloxetine
DB00735	Naftifine
DB08770	4-{2-[(7-amino-2-furan-2-yl[1,2,4]triazolo[1,5-a][1,3,5]triazin-5-yl)amino]ethyl}phenol
DB00350	Minoxidil
DB02052	Indirubin-3'-Monoxime
DB02116	Olomoucine
DB02918	6-(4-Difluoromethoxy-3-Methoxy-Phenyl)-2h-Pyridazin-3-One
DB00605	Sulindac
DB01034	Cerulenin
DB00940	Methantheline
DB09292	Sacubitril
DB08846	Ellagic Acid
DB00539	Toremifene
DB00272	Betazole
DB00989	Rivastigmine
DB09488	Acrivastine
DB00622	Nicardipine
DB03083	IC261
DB02758	Indolylpropionic Acid
DB07423	(2S)-3-[4-(acetylamino)phenoxy]-2-hydroxy-2-methyl-N-[4-nitro-3-(trifluoromethyl)phenyl]propanamide
DB04209	Dequalinium
DB01007	Tioconazole
DB00289	Atomoxetine
DB01388	Mibefradil
DB01251	Gliquidone
DB08756	(R)-TRANS-4-(1-AMINOETHYL)-N-(4-PYRIDYL) CYCLOHEXANECARBOXAMIDE
DB05262	Oxypurinol
DB06926	(9Z,11E,13S)-13-hydroxyoctadeca-9,11-dienoic acid
DB00881	Quinapril
DB06694	Xylometazoline
DB00680	Moricizine
DB04849	Cediranib
DB09304	Setiptiline
DB01146	Diphenylpyraline
DB06274	Alvimopan
DB00269	Chlorotrianisene
DB00699	Nicergoline
DB07286	BMS-564929
DB02877	Arotinoid acid
DB00733	Pralidoxime
DB04462	Tetrabromo-2-Benzotriazole
DB01435	Antipyrine
DB00604	Cisapride
DB01133	Tiludronic acid
DB00366	Doxylamine
DB06809	Plerixafor
DB07425	Sobetirome
DB00935	Oxymetazoline
DB03921	4-(3-Pyridin-2-Yl-1h-Pyrazol-4-Yl)Quinoline
DB04942	Tamibarotene
DB00594	Amiloride
DB05316	Pimavanserin
DB00487	Pefloxacin
DB03535	Z-Pro-Prolinal
DB06836	N-(5-{4-Chloro-3-[(2-hydroxyethyl)sulfamoyl]phenyl}-4-methyl-1,3-thiazol-2-yl)acetamide
DB01620	Pheniramine
DB03496	Alvocidib
DB00467	Enoxacin
DB01880	3,4-Dihydroxycinnamic Acid
DB09073	Palbociclib
DB01392	Yohimbine
DB04896	Milnacipran
DB01180	Rescinnamine
DB07138	Neflamapimod
DB08597	6-[4-(2-piperidin-1-ylethoxy)phenyl]-3-pyridin-4-ylpyrazolo[1,5-a]pyrimidine
DB01054	Nitrendipine
DB02701	Nicotinamide
DB04821	Nomifensine
DB07970	5-[(2-methyl-5-{[3-(trifluoromethyl)phenyl]carbamoyl}phenyl)amino]pyridine-3-carboxamide
DB07403	4-[(3-CHLORO-4-{[(2R)-3,3,3-TRIFLUORO-2-HYDROXY-2-METHYLPROPANOYL]AMINO}PHENYL)SULFONYL]-N,N-DIMETHYLBENZAMIDE
DB00176	Fluvoxamine
DB00914	Phenformin
DB03783	Phenacetin
DB00627	Niacin
DB01195	Flecainide
DB00121	Biotin
DB01191	Dexfenfluramine
DB00670	Pirenzepine
DB08094	(4-AMINO-2-{[1-(METHYLSULFONYL)PIPERIDIN-4-YL]AMINO}PYRIMIDIN-5-YL)(2,3-DIFLUORO-6-METHOXYPHENYL)METHANONE
DB02587	Colforsin
DB03566	Spermidine
DB00711	Diethylcarbamazine
DB00496	Darifenacin
DB08078	{4-[3-(4-acetyl-3-hydroxy-2-propylphenoxy)propoxy]phenoxy}acetic acid
DB00413	Pramipexole
DB00770	Alprostadil
DB00824	Enprofylline
DB00302	Tranexamic Acid
DB04665	Coumarin
DB01231	Diphenidol
DB00014	Goserelin
DB01645	Genistein
DB00266	Dicoumarol
DB06684	Vilazodone
DB02375	Myricetin
DB00836	Loperamide
DB00498	Phenindione
DB00218	Moxifloxacin
DB00970	Dactinomycin
DB06155	Rimonabant
DB04599	Aniracetam
DB03307	4-[(6-Amino-4-Pyrimidinyl)Amino]Benzenesulfonamide
DB04795	Thenoyltrifluoroacetone
DB00848	Levamisole
DB02020	Alrestatin
DB02967	N-Ethylmaleimide
DB00140	Riboflavin
DB00387	Procyclidine
DB07941	PH-797804
DB01218	Halofantrine
DB04856	Dexloxiglumide
DB01160	Dinoprost Tromethamine
DB03052	Dazoxiben
DB06999	N-{3-[(5-chloro-1H-pyrrolo[2,3-b]pyridin-3-yl)carbonyl]-2,4-difluorophenyl}propane-1-sulfonamide
DB08584	6-{[6-(1-methyl-1H-pyrazol-4-yl)[1,2,4]triazolo[4,3-b]pyridazin-3-yl]sulfanyl}quinoline
DB08806	Roxatidine acetate
DB07863	2-chloro-5-nitro-N-phenylbenzamide
DB08387	2-{[4-(1-methyl-4-pyridin-4-yl-1H-pyrazol-3-yl)phenoxy]methyl}quinoline
DB01407	Clenbuterol
DB01219	Dantrolene
DB08399	PICEATANNOL
DB00505	Tridihexethyl
DB01425	Alizapride
DB05013	Ingenol Mebutate
DB00805	Minaprine
DB00579	Mazindol
DB11363	Alectinib
DB05465	Tandutinib
DB08437	Puromycin
DB00775	Tirofiban
DB00427	Triprolidine
DB05022	Amonafide
DB01142	Doxepin
DB07460	2-({5-CHLORO-2-[(2-METHOXY-4-MORPHOLIN-4-YLPHENYL)AMINO]PYRIMIDIN-4-YL}AMINO)-N-METHYLBENZAMIDE
DB03777	Rbt205 Inhibitor
DB07101	PD-0325901
DB00939	Meclofenamic acid
DB01021	Trichlormethiazide
DB04905	Tesmilifene
DB04825	Prenylamine
DB01686	N,N-dimethylarginine
DB00372	Thiethylperazine
DB00691	Moexipril
DB00795	Sulfasalazine
DB00527	Cinchocaine
DB00584	Enalapril
DB00821	Carprofen
DB03929	D-Serine
DB08860	Pitavastatin
DB01239	Chlorprothixene
DB00562	Benzthiazide
DB00568	Cinnarizine
DB04017	Clorgiline
DB08313	nocodazole
DB06144	Sertindole
DB01616	Alverine
DB02166	Propidium
DB06973	4,4'-PROPANE-2,2-DIYLDIPHENOL
DB05265	Ecabet
DB00890	Dienestrol
DB00363	Clozapine
DB00857	Terbinafine
DB00308	Ibutilide
DB01288	Fenoterol
DB00441	Gemcitabine
DB00637	Astemizole
DB01081	Diphenoxylate
DB04842	Fluspirilene
DB04820	Nialamide
DB02656	LY-294002
DB02255	GM6001
DB08809	Dichloroacetic Acid
DB06401	Bazedoxifene
DB01622	Thioproperazine
DB00810	Biperiden
DB01412	Theobromine
DB01297	Practolol
DB00226	Guanadrel
DB01246	Alimemazine
DB06016	Cariprazine
DB09213	Dexibuprofen
DB04513	N-(6-Aminohexyl)-5-Chloro-1-Naphthalenesulfonamide
DB00755	Tretinoin
DB04466	SR12813
DB01889	16,17-Androstene-3-Ol
DB00342	Terfenadine
DB00154	Dihomo-gamma-linolenic acid
DB04743	Nimesulide
DB01782	2,6-Dihydroanthra/1,9-Cd/Pyrazol-6-One
DB03904	Urea
DB02709	Resveratrol
DB07558	2-ACETYLAMINO-4-METHYL-PENTANOIC ACID [1-(1-FORMYL-PENTYLCARBAMOYL)-3-METHYL-BUTYL]-AMIDE
DB07997	N-[2-(METHYLAMINO)ETHYL]-5-ISOQUINOLINESULFONAMIDE
DB09089	Trimebutine
DB01235	Levodopa
DB04879	Vatalanib
DB01036	Tolterodine
DB00542	Benazepril
DB00987	Cytarabine
DB04948	Lofexidine
DB00800	Fenoldopam
DB00382	Tacrine
DB00146	Calcidiol
DB08490	CTS-1027
DB04769	5-QUINOXALIN-6-YLMETHYLENE-THIAZOLIDINE-2,4-DIONE
DB01003	Cromoglicic acid
DB00947	Fulvestrant
DB00946	Phenprocoumon
DB08009	5-[(E)-(5-CHLORO-2-OXO-1,2-DIHYDRO-3H-INDOL-3-YLIDENE)METHYL]-N-[2-(DIETHYLAMINO)ETHYL]-2,4-DIMETHYL-1H-PYRROLE-3-CARBOXAMIDE
DB00132	Alpha-Linolenic Acid
DB01075	Diphenhydramine
DB00786	Marimastat
DB04867	Lintitript
DB00255	Diethylstilbestrol
DB08897	Aclidinium
DB09330	Osimertinib
DB00283	Clemastine
DB01273	Varenicline
DB01199	Tubocurarine
DB00565	Cisatracurium
DB06663	Pasireotide
DB01223	Aminophylline
DB00170	Menadione
DB01103	Quinacrine
DB02789	Pregnenolone
DB00245	Benzatropine
DB05239	Cobimetinib

## Sheet: Table S8
C0235378	Hepatotoxicity
chemical substructure features	chemical substructure description	chemical substructure score	target domain features(InterPro id)	target domain features name	target domain score	target gene ontology features	target gene ontology term	target gene ontology score	gene expression features(gene symbol)	gene expression features score	new predcited drugs in the training set	score	new predicted drugs in the test set	score	co-occured side effects(CUI)	co-occured side effects	score	known drug
sub181	>= 1 saturated or aromatic heteroatom-containing ring size 6	0.00445608	IPR017441	Protein kinase, ATP binding site	0.0238008	GO:0043066	negative regulation of apoptotic process	0.00826805	MEF2C	0.0073719	DB01254	0.24539	DB09078	0.27323	C0267792	Hepatobiliary disease	0.405503	DB00704
sub373	C(~H)(:N)	0.00370941	IPR000719	Protein kinase domain	0.0238008	GO:0008283	cell proliferation	0.00824558	RRS1	0.00702919	DB00398	0.24118	DB09079	0.270792	C0027947	Neutropenia	0.395738	DB00993
sub447	C(-H)(=N)	0.0036755	IPR011009	Protein kinase-like domain	0.0228591	GO:0045944	positive regulation of transcription from RNA polymerase II promoter	0.00799811	PHGDH	0.00699919	DB08916	0.17924	DB01645	0.269468	C0333355	Mucosal inflammation	0.393656	DB00448
sub259	>= 3 aromatic rings	0.00354031	IPR001245	Serine-threonine/tyrosine-protein kinase catalytic domain	0.021363	GO:0002244	hematopoietic progenitor cell differentiation	0.00765636	JADE2	0.00676049	DB09053	0.175542	DB03496	0.223432	C0311468	Blood bilirubin increased	0.381379	DB00982
sub491	C-N:C-[#1]	0.00345554	IPR008266	Tyrosine-protein kinase, active site	0.0176922	GO:0007165	signal transduction	0.00748702	MYLK	0.00675285	DB06436	0.169402	DB04879	0.210218	C0085605	Hepatic failure	0.373434	DB01097
sub621	N-C:C:C:N	0.00331195	IPR020635	Tyrosine-protein kinase, catalytic domain	0.0176922	GO:0006974	cellular response to DNA damage stimulus	0.00702612	SRC	0.00670153	DB08912	0.167448	DB09330	0.209245	C0002871	Anaemia	0.368311	DB00549
sub601	N-C:C:C-N	0.00325544	IPR016243	Tyrosine-protein kinase, CSF-1/PDGF receptor family	0.0133833	GO:0000082	G1/S transition of mitotic cell cycle	0.00688185	CREB1	0.00669857	DB00317	0.161085	DB05424	0.206604	C0032227	Pleural effusion	0.368242	DB00244
sub593	N-C-C-C-N	0.00305447	IPR027263	Mast/stem cell growth factor receptor	0.0133833	GO:0046777	protein autophosphorylation	0.00669107	SLC1A4	0.00668761	DB00242	0.158874	DB04849	0.204809	C0151905	Alanine aminotransferase increased	0.365299	DB00276
sub0	>= 4 H	0.00301382	IPR001824	Tyrosine-protein kinase, receptor class III, conserved site	0.0130504	GO:0043065	positive regulation of apoptotic process	0.00663301	FBXO11	0.00663501	DB00537	0.148221	DB05465	0.194769	C1384353	Infestation	0.363178	DB01101
sub636	C-N-C-N-C	0.00298736	IPR013151	Immunoglobulin	0.0127055	GO:0000083	regulation of transcription involved in G1/S transition of mitotic cell cycle	0.00616609	SPP1	0.00557301	DB00997	0.146809	DB07460	0.190077	C0085682	Hypophosphataemia	0.358172	DB01217
C0155626	Acute myocardial infarction
chemical substructure features	chemical substructure description	chemical substructure score	target domain features(InterPro id)	target domain features name	target domain score	target gene ontology features	target gene ontology term	target gene ontology score	gene expression features(gene symbol)	gene expression features score	new predcited drugs in the training set	score	new predicted drugs in the test set	score	co-occured side effects(CUI)	co-occured side effects	score
sub366	C(~H)(~O)	0.00118284	IPR000321	Delta opioid receptor	0.00439043	GO:0007165	signal transduction	0.00267979	DAXX	0.000727577	DB00210	0.0474407	DB00836	0.0416957	C0262985	Dermatitis psoriasiform	0.477585
sub406	O(~C)(~H)	0.0010095	IPR000332	Beta 2 adrenoceptor	0.00432601	GO:1901381	positive regulation of potassium ion transmembrane transport	0.00215173	RASA1	0.000685433	DB00523	0.0454253	DB01118	0.0315252	C0861111	Cardioactive drug level increased	0.377588
sub308	O-H	0.00100783	IPR000105	Mu opioid receptor	0.00421536	GO:0043950	positive regulation of cAMP-mediated signaling	0.00201074	SRC	0.000614498	DB00514	0.0445859	DB06274	0.0313785	C0151691	High density lipoprotein decreased	0.377585
sub571	[#1]-C-O-[#1]	0.000836723	IPR000452	Kappa opioid receptor	0.0037986	GO:0055010	ventricular cardiac muscle tissue morphogenesis	0.00189876	FBXO11	0.000531849	DB00708	0.042938	DB00668	0.0286357	C0858751	Lip blister	0.377558
sub405	O(~C)(~C)	0.00080494	IPR001418	Opioid receptor	0.0036253	GO:0032793	positive regulation of CREB transcription factor activity	0.00185177	ADI1	0.000500855	DB00799	0.0413395	DB00800	0.0263474	C0005424	Biliary tract disorder	0.377557
sub146	>= 1 saturated or aromatic heteroatom-containing ring size 5	0.000772416	IPR000507	Beta 1 adrenoceptor	0.00349354	GO:0008542	visual learning	0.00179154	PLCB3	0.000425686	DB00704	0.0397226	DB00622	0.025699	C1253936	Joint effusion	0.377557
sub659	O-C-C-N-C	0.000660872	IPR018297	Adenylyl cyclase class-4/guanylyl cyclase, conserved site	0.00342812	GO:0030819	positive regulation of cAMP biosynthetic process	0.00175543	SATB1	0.000373622	DB00397	0.0397162	DB01081	0.0241643	C0231592	Joint crepitation	0.377556
sub663	O-C-C-O-[#1]	0.000659022	IPR029787	Nucleotide cyclase	0.00342812	GO:0030828	positive regulation of cGMP biosynthetic process	0.00170142	POLE2	0.000363771	DB00844	0.0385887	DB01288	0.0240214	C0015459	Face injury	0.377554
sub346	C(~C)(~H)(~O)	0.000638118	IPR024096	NO signalling/Golgi transport ligand-binding domain	0.00342812	GO:1903715	regulation of aerobic respiration	0.00169201	CEBPD	0.000353604	DB00307	0.0340176	DB09089	0.0237642	C0019338	Herpangina	0.377553
sub819	CC1C(O)CCCC1	0.000623382	IPR011645	Haem NO binding associated	0.00342812	GO:0086014	atrial cardiac muscle cell action potential	0.00166421	NUP133	0.000337897	DB01203	0.03296	DB01407	0.0235716	C0034888	Rectal prolapse	0.377552
C1565489	Renal impairment
chemical substructure features	chemical substructure description	chemical substructure score	target domain features(InterPro id)	target domain features name	target domain score	target gene ontology features	target gene ontology term	target gene ontology score	gene expression features(gene symbol)	gene expression features score	new predcited drugs in the training set	score	new predicted drugs in the test set	score	co-occured side effects(CUI)	co-occured side effects	score	known drug
sub380	C(~O)(~O)	0.00581109	IPR029576	Prostaglandin G/H synthase 2	0.0289036	GO:0042127	regulation of cell proliferation	0.0131399	PRKCH	0.00795297	DB00275	0.273859	DB09213	0.311107	C0035078	Renal failure	0.628375	DB00448
sub440	C(-C)(-O)(=O)	0.00534938	IPR019791	Haem peroxidase, animal	0.0272511	GO:0042493	response to drug	0.0122803	SRC	0.00770022	DB00876	0.269501	DB00795	0.285464	C0020461	Hyperkalaemia	0.479614	DB08916
sub452	C(-O)(=O)	0.00508305	IPR010255	Haem peroxidase	0.0272511	GO:0001822	kidney development	0.0113386	FBXO11	0.00754793	DB00870	0.269073	DB00605	0.277661	C0085605	Hepatic failure	0.467903	DB01009
sub308	O-H	0.00483736	IPR000742	EGF-like domain	0.0217302	GO:0050727	regulation of inflammatory response	0.00966105	RRS1	0.00716154	DB00963	0.263741	DB00586	0.264461	C0032285	Pneumonia	0.466854	DB00439
sub617	C-C-C-O-[#1]	0.00459287	IPR029580	Prostaglandin G/H synthase 1	0.0207447	GO:0006810	transport	0.00962947	CDK6	0.00715244	DB06802	0.261986	DB00500	0.26076	C0022660	Renal failure acute	0.466054	DB00244
sub406	O(~C)(~H)	0.004271	IPR000190	Angiotensin II receptor type 1	0.0203828	GO:0043065	positive regulation of apoptotic process	0.00944551	SLC1A4	0.00674096	DB01165	0.21129	DB02266	0.260615	C0017152	Gastritis	0.464459	DB01043
sub0	>= 4 H	0.0040545	IPR000248	Angiotensin II receptor family	0.0203828	GO:0042312	regulation of vasodilation	0.00931503	PPARG	0.00657794	DB01059	0.204028	DB01645	0.260596	C0016204	Flatulence	0.461107	DB01101
sub697	C-C-C-C-C-C(C)-C	0.00373606	IPR000175	Sodium:neurotransmitter symporter	0.0144875	GO:0008217	regulation of blood pressure	0.00930113	TGFBR2	0.00637846	DB01204	0.196629	DB02709	0.258981	C0002871	Anaemia	0.452755	DB00440
sub19	>= 2 O	0.00365879	IPR013086	Sodium:neurotransmitter symporter, serotonin, N-terminal	0.0132595	GO:0045944	positive regulation of transcription from RNA polymerase II promoter	0.00909585	GHR	0.0063229	DB01600	0.194173	DB00821	0.257972	C0038325	Stevens-Johnson syndrome	0.44878	DB00996
sub698	O-C-C-C-C-C-C-C	0.00365344	IPR013785	Aldolase-type TIM barrel	0.0116344	GO:0003081	regulation of systemic arterial blood pressure by renin-angiotensin	0.0089859	GPATCH8	0.00620926	DB01177	0.186877	DB00939	0.25532	C0025222	Melaena	0.444805	DB00784
